# Supplementary material for: Genome-wide CRISPR-KO Screen Uncovers mTORC1-Mediated Gsk3 Regulation in Naive Pluripotency Maintenance and Dissolution
Source: Cell Rep. 2018 Jul 11;24(2):489–502. doi: 10.1016/j.celrep.2018.06.027 (PMC6057492; doi:10.1016/j.celrep.2018.06.027)
Supplement: Table S1. DE Scores for All MAGeCK Analyses in Self-Renewal and Differentiation Screens, Related to Figures 1, 2, 3, and 4 [file mmc2.xlsx]

## Sheet: Sheet1
id	d8_GFP+:GFP-	d15_GFP+:GFP-	d8_GFP-:Plasmid	d8_GFP+:Plasmid	d15_GFP-:Plasmid	d15_GFP+:Plasmid	d8_2iL:Plasmid	d15_2iL:Plasmid	d2_GFP+:Pre-sort
0610007P14Rik	0.0775327	0.0568597	-0.309792	-0.24	0.220123	0.4	-1.40905	-2.58906	0.0566
0610009B22Rik	0.0530248	-0.291775	0.39049	0.29	0.0850262	0.04	0.992338	1.23889	0.2001
0610009D07Rik	0.0934737	0.108426	-2.72672	-2.67	-2.62811	-2.68	-2.54602	-2.82975	0.9814
0610009O20Rik	0.212505	-0.95053	0.129009	0.2	0.408462	0.13	-0.250371	0.545181	0.3359
0610010F05Rik	0.83757	0.41705	-0.171054	0.04	0.0895481	0.78	-0.714737	-0.41391	-0.4934
0610010K14Rik	0.221212	-0.108424	0.303514	0.22	0.373347	0.93	-0.1236	0.0265296	-0.1322
0610011F06Rik	0.257225	1.88451	0.293722	0.95	0.28538	1.43	0.322475	0.211304	1.5483
0610012H03Rik	0.0355347	-0.18279	0.383522	0.52	0.404689	0.22	-0.0548618	0.0110033	0.6557
0610030E20Rik	-0.41615	-0.305769	0.833854	0.2	1.98964	1.37	-0.0106244	-0.10838	0.3716
0610031J06Rik	0.297356	-0.623353	-0.695971	-0.7	-0.215307	-0.38	-0.0796204	0.358472	0.2257
0610037L13Rik	-0.638996	-0.136042	0.428667	0.2	0.16301	0.15	0.0535265	0.596642	-0.5957
0610040J01Rik	-0.542521	-0.161946	0.933967	0.5	0.258118	0.32	0.241692	0.107637	-0.0953
1100001G20Rik	0.605353	0.0910834	-0.288991	-0.03	-0.0741779	-0.09	0.0812666	-0.213074	-0.0481
1110001A16Rik	-0.46518	-0.0951905	0.645713	-0.07	0.421654	0.25	0.0771162	0.158413	0.5955
1110001J03Rik	0.37275	0.606994	-0.122456	-0.16	-0.181138	-0.24	-0.209995	-0.118809	-0.7608
1110004E09Rik	0.106576	0.478161	-5.34028	-4.81	-3.56293	-3.76	-4.55656	-3.97589	-0.4086
1110004F10Rik	0.00843245	-0.104772	-0.0569326	-0.07	-0.0509973	-0.02	-0.0606194	-0.286613	-0.3683
1110007C09Rik	0.550548	-0.760328	-0.554147	0.22	0.283493	0.09	-0.627998	-0.604575	-0.1836
1110008F13Rik	0.524232	-0.260345	0.176836	0.11	0.460324	0.07	-0.167528	-0.282372	0.1207
1110008J03Rik	0.646798	0.128162	-0.0502134	-0.09	0.0559252	0.11	0.226782	0.309521	-0.3665
1110008L16Rik	0.248733	0.537421	-0.413484	-0.5	-2.85163	-2.51	-0.32405	-3.61014	6.5418
1110008P14Rik	-0.834293	-0.387746	1.17776	2.16	1.04571	0.76	0.131641	0.0256371	-0.1637
1110012L19Rik	0.213157	0.776217	-0.0689305	-0.02	-0.237448	0.07	0.459125	0.797045	0.4388
1110017D15Rik	0.252264	-0.0390836	0.0212888	0.2	0.221885	0.56	-0.107577	-0.0909533	-0.3131
1110032A03Rik	0.0467297	-1.81689	0.102577	0.62	0.581255	0	0.0208453	0.0897805	-0.0945
1110032F04Rik	0.0756094	-0.454668	-0.10625	-0.32	0.667177	0.15	-0.0577727	-0.06037	-0.0949
1110034G24Rik	-0.0182997	1.11791	0.971029	0.77	0.82164	0.55	0.824067	0.550685	0.3191
1110037F02Rik	-6.57073	-3.982	6.57053	0.55	0.035657	-1.33	4.34281	0.272833	6.5735
1110051M20Rik	-0.651508	-0.251175	0.292008	0.12	1.0264	0.18	0.0640821	0.194048	-0.3306
1110057K04Rik	0.40636	-1.33522	-0.153147	0.02	0.045742	-0.81	0.150865	0.0643836	-0.3198
1110058L19Rik	0.709455	0.118834	-0.107017	0.27	-0.0138374	-0.02	-1.28811	-0.0432162	-0.8188
1110059E24Rik	0.309658	-0.112051	-0.313171	-0.11	-0.0445151	-0.08	-0.0809704	-0.100851	-0.0386
1110059G10Rik	0.854331	-0.42528	-0.0224608	0.62	0.839012	0.62	-0.205322	-0.322743	-0.2849
1110059M19Rik	0.597352	-0.065424	1.11434	1.23	0.957163	1.01	1.14214	2.00498	-0.3591
1110065P20Rik	-0.289343	0.186104	0.901918	0.24	-0.0107678	0.09	0.0553642	-0.124423	0.0863
1190002N15Rik	1.83333	1.08146	-1.32576	-0.04	-0.213883	0.05	-0.468679	-0.20367	4.1879
1190003K10Rik	-2.37994	0.867478	2.63647	0.54	0.528267	1.07	-0.207999	-0.0186658	-0.3625
1190005I06Rik	-0.230993	0.0654706	0.226851	0.32	1.1833	0.7	0.217843	0.788377	-0.3236
1190007I07Rik	0.593248	0.098839	-0.779677	-0.41	-0.674723	-0.56	0.0465287	0.00400678	1.2465
1200011I18Rik	-1.02953	0.101898	1.24752	0.13	0.264752	0.11	-0.411046	-0.109908	0.3349
1200014J11Rik	0.738693	0.371898	-0.0227969	0.57	0.801698	0.85	0.438178	0.662186	0.052
1300002K09Rik	0.116668	0.901704	-0.0658737	0.01	0.011448	0.23	-0.439032	-0.376792	-0.1721
1300017J02Rik	0.1557	0.0185233	0.249762	0.65	0.0818504	0.12	0.574899	0.51542	1.9692
1500009L16Rik	0.111477	-0.396951	-0.0607265	-0.04	-0.0457316	-0.1	-0.092423	-0.123808	0.0762
1500012F01Rik	0.162974	0.0782431	-0.131214	-0.09	-0.00348878	0.01	0.103308	-0.130761	0.0351
1500015O10Rik	-0.889767	-0.595286	0.372689	-0.22	0.000165613	-0.03	0.00793938	0.142335	-0.5482
1600002H07Rik	0.296372	0.688437	0.364679	0.12	-0.954938	-0.47	0.109832	0.0778382	0.6911
1600002K03Rik	-0.437147	-0.27357	-0.105845	0.01	0.661876	0.56	0.026914	-0.275839	-1.1564
1600012H06Rik	-0.129804	-0.180727	0.120801	0.11	0.558183	0.33	-0.386195	-0.420091	-0.1389
1600014C23Rik	0.653822	0.371091	0.501217	1.85	0.193676	0.88	0.634346	0.382422	0.0916
1600014K23Rik	-0.336462	0.0429182	0.774337	0.69	0.508706	1.31	0.437415	0.730195	-0.1383
1600015I10Rik	-0.313138	-0.220991	1.44683	1.46	1.40164	1.47	0.770191	0.739025	0.0881
1600016N20Rik	-0.0242896	0.373988	-0.753268	-2.39	-1.38387	-0.65	-0.362485	-0.356678	0.0057
1600029D21Rik	0.652291	-0.45919	-0.255445	0.23	-0.028009	-0.12	-0.0629802	0.282208	-0.543
1700001C02Rik	-0.762947	0.612941	-0.0647407	-0.73	-0.0814374	-0.39	-0.0531246	-0.119291	-0.1475
1700001C19Rik	1.04984	0.275123	0.274163	0.28	0.16285	0.25	2.44784	1.17986	-0.4072
1700001J03Rik	-0.393636	0.868188	-0.309886	-1.48	-0.904051	-0.15	-0.427233	-0.180671	-0.2574
1700001K19Rik	-0.0351677	0.156766	0.1143	0.04	0.0519117	0	-0.253707	-0.183791	0.0734
1700001L19Rik	-0.136041	0.945258	0.269407	0.06	-0.00261708	0.21	0.0452932	0.265602	0.1678
1700001O22Rik	-0.0906303	-1.17281	0.07096	0.17	0.685736	0.26	0.0837472	0.48045	0.0684
1700001P01Rik	-0.104615	0.502855	-0.652682	-1.32	-0.611115	-0.51	-2.64486	-2.03572	-0.2835
1700003E16Rik	0.929546	-0.282795	0.436528	1.58	1.16405	1.23	2.56484	1.38973	0.3256
1700003F12Rik	-0.518455	0.552627	0.305152	0.74	-0.0891147	0.38	-0.0766528	0.128403	-1.0477
1700003M02Rik	-0.332716	-0.213533	-0.251492	-0.47	-0.365404	-0.52	0.0666167	-0.0390354	-0.0328
1700006A11Rik	0.230947	0.567487	0.40553	0.66	1.29529	1.26	0.0625282	0.0481467	-0.621
1700006E09Rik	0.0395676	-0.0603181	0.121116	0.23	0.525333	0.18	0.0502377	0.0848481	-0.2423
1700007B14Rik	0.271253	0.594878	0.367699	0.91	0.0819622	0.53	0.978937	0.535153	0.2305
1700007G11Rik	-0.616717	-0.812336	0.411607	-0.04	0.11636	-0.07	-0.201732	-0.175111	-0.581
1700007K09Rik	0.964616	0.577819	-0.252705	0.11	-0.0567923	-0.01	0.689219	0.626218	0.309
1700007K13Rik	-0.415475	0.139703	0.176806	-0.13	-0.121893	0	-0.643121	-0.284862	0.473
1700008A04Rik	-2.98335	0.0810757	0.369896	-0.47	-0.341791	-0.33	-0.264191	-0.21266	-0.6814
1700008F21Rik	0.217895	0.163931	-0.705622	-0.55	-0.737985	-0.76	-0.836462	-0.725275	-0.4104
1700008I05Rik	-0.379026	-0.681092	0.214655	0.06	-0.0952133	-0.07	0.57964	0.361389	0.4317
1700008O03Rik	0.540372	0.420089	-0.275427	-0.18	0.489612	0.55	0.165742	0.310545	0.6893
1700008P02Rik	-0.333585	0.348089	0.372593	0.14	0.448896	0.54	0.720635	0.61511	-0.4361
1700009N14Rik	-0.117428	-0.684622	1.18905	0.95	1.30509	1.84	0.0320655	-0.148589	-0.7883
1700009P17Rik	-0.393641	0.273924	0.130696	-0.07	-0.276808	-0.19	0.0612504	-0.0520883	0.0112
1700010B08Rik	0.918607	0.282104	-0.490705	0.12	-0.504384	-0.16	-0.281403	-0.24924	-0.0522
1700010D01Rik	-0.0106149	-0.31827	0.146594	-0.01	0.119486	0.04	0.214718	0.107987	-0.6854
1700010I14Rik	-0.00733944	-0.895182	0.715198	0.63	1.14252	0.64	1.82767	1.80877	0.5154
1700011A15Rik	-1.55895	-1.03618	1.19895	0.62	0.58331	0.38	0.805837	2.01097	-1.1478
1700011E24Rik	0.0347524	-0.136589	0.265314	0.67	0.501891	0.68	0.204273	0.205316	0.5163
1700011H14Rik	-0.274262	0.148221	0.670373	0.89	0.654788	0.36	0.895119	1.18863	0.3909
1700011I03Rik	1.06393	-0.0685337	0.145712	0.53	1.0878	0.83	1.13071	0.455167	0.1577
1700011L22Rik	0.110644	-0.357512	0.316631	0.35	0.200938	-0.08	-0.0272647	-0.131762	0.4193
1700012A03Rik	-1.08657	1.17464	1.41167	0.25	0.205303	0.94	0.995396	0.640283	-0.66
1700012B07Rik	1.21069	-0.448848	0.0553391	1.46	0.481919	0.31	0.941693	1.9872	-1.1333
1700012B09Rik	0.110359	-0.0883586	0.443723	1.23	0.085842	0.16	0.371012	0.0831004	-0.3407
1700012L04Rik	-0.465421	-0.800704	0.497766	0.2	1.21015	0.74	1.03854	0.657603	0.0633
1700012P22Rik	0.256288	-1.15037	0.217368	1.12	0.808608	0.24	0.69651	0.0795806	-0.0868
1700013D24Rik	0.108235	0.0831424	-0.0275807	0.07	0.130997	0.64	-0.470997	0.062727	0.0205
1700013F07Rik	0.491826	0.656038	-0.988052	-0.62	-1.09188	-0.8	-0.105823	-0.713251	-1.1964
1700013G24Rik	0.182581	0.177587	0.334291	0.75	0.65346	1.03	0.0722165	0.461625	0.1083
1700013H16Rik	-0.937254	0.141615	0.882228	0.74	0.128788	0.17	-0.276103	-0.197743	-0.4163
1700015E13Rik	-0.0620359	0.423205	1.72033	1.89	0.139227	1.44	1.87244	1.2323	-0.0023
1700015F17Rik	-0.0881123	0.378364	-0.225377	-0.44	-0.333405	-0.19	0.305182	-0.042723	-0.0027
1700015G11Rik	-0.536829	1.26168	0.63643	0.68	-0.140535	0.72	0.133264	0.0308247	0.9728
1700016C15Rik	1.29669	0.162274	-0.993582	0.33	-0.0974743	0.63	-0.181268	-0.479788	-0.0474
1700016D06Rik	0.0756999	-0.717255	0.0713925	0.74	1.21979	0.94	1.1203	1.09122	-0.3986
1700016H13Rik	-0.0424428	-0.394063	-0.0653711	-0.01	0.0122472	0.02	-0.100382	-0.0881617	-0.4413
1700016K19Rik	0.49636	0.589929	-0.0881529	0.09	0.217221	1.4	-0.0165188	0.0906968	-0.101
1700017B05Rik	-0.557979	0.608677	1.55913	0.58	0.493788	1.07	0.0502162	0.0241437	0.4296
1700017D01Rik	0.0698022	1.63751	0.402206	0.69	0.073411	0.52	-0.154689	-0.598493	0.2082
1700017N19Rik	0.214889	0.12151	-0.346666	-0.16	-0.327648	-0.33	-0.0510866	-0.121371	-0.756
1700018B08Rik	0.845771	0.668013	-0.728605	-0.22	-0.563672	-0.32	0.197848	0.0277102	0.0008
1700018C11Rik	-1.90818	-1.17912	0.701769	-0.4	0.469287	-0.25	0.197372	1.73169	0.7941
1700018F24Rik	0.0888955	0.171608	-1.36841	-2.33	-1.36588	-1.42	-1.71999	-0.688534	1.266
1700019A02Rik	-1.63501	-0.930611	-0.159803	-0.36	0.1055	-0.08	-0.0990188	0.496038	0.02
1700019B03Rik	0.379578	-0.78146	0.40631	0.84	1.1603	0.56	0.00882106	0.444453	0.081
1700019D03Rik	0.360289	-0.285374	0.411749	0.48	-0.0928826	-0.13	0.106842	0.393572	-1.412
1700019G17Rik	-0.310544	-0.0432533	0.0618885	-0.06	-0.0493977	-0.11	1.98551	0.908745	0.0453
1700019L03Rik	0.112684	0.501109	-0.235481	0.05	-0.208944	-0.02	-0.0357463	0.0317329	0.4574
1700019N19Rik	0.383863	0.018911	-0.0158025	0.22	-0.229439	-0.45	0.311679	1.24316	-0.6832
1700019O17Rik	1.30605	-0.0786862	-1.39947	-0.26	0.0199282	-0.28	-0.111279	0.0282592	0.2715
1700020A23Rik	-0.727871	-0.890876	0.20722	-0.53	1.28666	0.2	0.364367	0.301201	-0.1126
1700020L24Rik	-0.00605185	-0.405877	0.951254	1.2	1.22963	0.71	0.176056	0.355299	-1.0878
1700020N15Rik	0.00356476	0.450647	-0.349013	-0.43	0.0178716	-0.19	0.016237	-0.138694	-0.1779
1700021F05Rik	-0.081936	0.085652	0.270353	0.25	0.182325	-0.03	0.058998	0.0514432	0.3409
1700021F07Rik	-0.0253565	-0.285995	0.188715	0.32	0.323135	0.3	0.271344	0.0817319	-0.0159
1700021K19Rik	-0.0736696	0.0383667	0.0907961	0.08	0.618337	0.66	-0.258171	-0.26893	-0.1551
1700022I11Rik	-0.250671	-0.293722	-0.0437805	-0.32	-0.0319295	-0.25	-1.50328	-0.945502	-0.2115
1700022P22Rik	-0.563219	-0.831764	0.686825	0.34	0.71499	0.16	1.36899	0.806238	-2.2254
1700023E05Rik	-0.0122497	-1.23231	0.432443	0.52	0.470248	0.45	1.58535	1.37134	0.325
1700023F06Rik	0.0277536	0.769103	0.269366	0.16	0.207819	1.11	0.252537	0.377753	-0.7257
1700024G13Rik	-0.0962171	-1.15877	0.362438	0.36	0.36305	0.07	3.18993	2.91634	0.3565
1700024P04Rik	0.459115	-0.204311	0.207765	0.92	0.464763	0.46	0.143974	0.169309	-0.1393
1700024P16Rik	-0.312399	1.30028	0.490534	-0.58	-0.765131	-0.04	0.0727184	0.083604	0.0992
1700025F22Rik	-0.510192	0.265332	0.510402	0.44	0.0837703	0.23	0.478363	0.122951	-0.2191
1700025G04Rik	0.484985	-0.129133	-0.205102	0.1	-0.00230015	-0.2	-0.040287	-0.106566	0.457
1700026D08Rik	0.153811	-0.290441	0.00857422	0.07	0.168122	0.09	0.945959	0.489735	0.053
1700026L06Rik	0.0909859	1.35408	-0.0249289	0.02	-0.353993	0.09	0.58774	0.599635	-1.0454
1700028K03Rik	-0.278478	1.09538	-0.294381	-0.28	0.0726199	0.12	-0.217063	-0.0354798	-0.2628
1700028P14Rik	0.567106	0.379347	-0.0798195	-0.21	0.0691874	0.38	0.263575	0.338107	0.2112
1700029F12Rik	0.934329	-0.124294	-0.124299	0.52	0.415861	0.68	1.57563	1.71834	-0.6069
1700029H14Rik	0.0608969	-0.579394	0.246241	0.57	0.869503	0.68	0.819459	0.472543	0.4779
1700029I15Rik	0.759123	0.163373	0.605018	1.3	0.5472	0.51	0.0552334	0.346617	-0.7599
1700029J07Rik	0.91923	0.147031	-0.810088	-0.09	-0.278966	0.03	0.00841857	-0.346576	0.344
1700029P11Rik	0.391049	0.297321	-0.242065	-0.11	-0.237618	-0.15	-0.0287733	-0.133742	0.0861
1700030F18Rik	-0.482847	-0.565708	0.38834	-0.35	0.196337	-0.14	0.0276313	-0.00290646	-0.5744
1700030J22Rik	0.853252	-1.2203	0.0350041	0.36	0.213154	-0.05	-0.0633954	0.0958035	0.4766
1700030K09Rik	-0.216249	-0.10596	-0.274963	-0.56	0.0194177	-0.04	-0.382817	0.156114	-0.679
1700031F05Rik	-1.34825	0.377985	0.583205	-0.14	-0.155021	-0.17	-0.767427	-0.20856	-0.9459
1700034E13Rik	0.586991	-0.113161	0.0499701	0.49	0.370545	0.6	0.180684	0.244033	-0.1903
1700034F02Rik	-0.190255	0.308308	-0.131579	-0.54	0.0731626	-0.04	-0.121107	-0.205029	-0.9684
1700034J05Rik	0.340283	-0.485084	1.08721	1.61	1.56431	1.33	0.845654	0.574911	-1.0012
1700034O15Rik	0.276361	0.219732	0.51856	0.85	1.09551	1.61	0.316053	0.249812	0.3051
1700037C18Rik	0.11164	-0.0820115	-0.406574	-0.73	0.237553	-0.25	-0.398975	-0.0805909	-0.404
1700037H04Rik	-0.173772	0.428945	0.172593	0.33	-0.204738	-0.05	-0.0803408	-0.0368574	-0.2305
1700039E15Rik	0.0511614	-0.845109	0.268172	0.18	0.735009	0.6	0.108229	1.02702	-0.3473
1700040L02Rik	-0.791515	-0.786019	0.798343	0.22	0.220059	0.04	0.361507	0.679676	0.1929
1700042B14Rik	0.014818	-0.175644	0.32365	0.28	0.173377	0.07	0.0944549	0.147878	0.4289
1700042G07Rik	0.144771	-0.53622	0.357082	1.38	0.739686	0.35	0.0237237	-0.0474238	-3.0591
1700049G17Rik	-0.0987224	-0.0778593	-0.409674	-0.55	-0.161744	-0.42	-0.375768	-0.948203	0.1358
1700052N19Rik	1.10841	-0.209654	-0.437201	-0.07	-0.0373217	-0.16	0.179183	0.412755	-0.2857
1700054O13Rik	0.0501547	-0.447182	0.958454	0.58	1.47451	0.84	1.56476	1.25951	-1.0663
1700055N04Rik	0.442054	0.118442	0.381764	0.26	0.200919	0.23	0.0332743	0.744001	-0.4553
1700056E22Rik	-0.226233	-0.284153	0.346547	0.31	0.955041	0.67	1.02645	0.605728	0.5295
1700057G04Rik	1.26201	0.0180025	-0.169117	0.24	0.215382	0.23	1.18799	0.54977	-0.5137
1700061G19Rik	-0.324647	-0.0622085	0.215898	0.02	0.0788239	0.1	0.289217	0.086931	-1.1846
1700065I17Rik	0.540335	0.117563	-0.1376	0.29	0.115618	0.17	-0.121269	0.431106	-0.6669
1700066B19Rik	0.904285	0.302877	-0.261602	-0.08	-0.0837422	0.01	0.064339	0.0386335	0.019
1700066M21Rik	0.674094	-1.4912	-0.205756	-0.07	0.151621	0.14	-0.34349	0.10013	-0.4715
1700067K01Rik	0.668782	-1.35646	0.00824862	0.39	0.770331	1.1	-0.310276	-0.0147201	0.0915
1700067P10Rik	-0.634636	0.336102	0.0924202	-0.42	-0.443301	-0.27	0.216539	0.0477449	0.0528
1700074P13Rik	0.128672	-0.0512004	0.128985	0.81	0.0475908	0.02	-0.650593	-0.358556	0.1952
1700080E11Rik	-0.123835	0.0209446	1.41527	0.63	0.169832	0.04	0.30846	0.44018	0.086
1700080O16Rik	0.0936133	0.247567	0.353925	1.45	0.182876	0.72	0.811719	0.489815	-0.8213
1700084C01Rik	0.0465844	-0.330589	0.0828001	0.13	0.502733	0.53	-0.0764562	-0.339074	0.3362
1700088E04Rik	1.49989	-0.183031	-0.146181	0.96	0.313833	0.12	0.658323	0.478899	1.0466
1700092M07Rik	0.230856	-0.427663	-0.4551	-0.46	0.179524	-0.1	-0.675291	-0.362045	0.0557
1700093K21Rik	-0.360343	-0.894541	0.575557	0.32	0.28846	0.17	-0.0400062	-0.0534717	0.4339
1700094D03Rik	0.130589	0.420289	0.122167	0.38	0.0316943	1.5	0.872552	1.18609	0.4964
1700101E01Rik	0.575562	0.58726	-0.117711	0.17	0.0641753	0.42	0.159198	1.34059	-0.1733
1700102P08Rik	0.266256	-0.0342411	0.236041	0.74	0.297969	0.49	1.12113	1.1671	-0.4363
1700106J16Rik	0.483795	0.588879	0.0258405	0.13	0.243486	0.24	0.35219	0.601315	0.7124
1700109H08Rik	-0.360876	0.535109	-0.288989	-0.29	-0.115301	-0.04	-1.09074	-0.640339	0.0678
1700110M21Rik	-0.586518	0.452816	2.15227	1.5	0.359957	1.38	1.39779	1.03351	-0.8585
1700112E06Rik	-0.158807	-0.155406	1.60603	2.21	0.733777	0.59	0.595712	0.638264	0.4432
1700113H08Rik	-0.0184687	-0.17375	0.115777	0.14	-0.0101934	-0.16	0.364045	0.318877	-1.3278
1700122O11Rik	-0.0295707	-0.031393	0.636235	0.46	0.527244	0.46	0.264742	0.0918199	0.0795
1700123I01Rik	-0.137046	0.121432	0.0636477	-0.24	0.0504141	0.14	0.16582	0.0881471	-0.1186
1700123K08Rik	0.338456	0.355343	-0.0523222	0.04	-0.164961	0.31	-0.0818016	-0.0104964	-0.2316
1700123O20Rik	-0.72731	-0.0306237	0.104418	-0.21	0.144133	0.11	-0.0415936	-0.0988702	-0.0646
1700125H20Rik	0.938147	-0.64124	0.30106	0.33	0.365745	0.49	0.133925	0.478649	-0.2437
1700129C05Rik	1.22611	0.257644	-0.800108	-0.2	-0.140071	-0.12	0.320926	0.409166	0.0455
1810009A15Rik	-0.532076	-1.04968	-0.836394	-0.79	-0.549071	-0.81	-0.686136	-0.267185	0.5406
1810009J06Rik	0.27188	0.566828	-3.2618	-2.81	-1.10962	-1.26	-2.38924	-0.690977	-1.4294
1810011H11Rik	-0.0443159	-0.277021	0.213718	0.07	0.29608	0.29	-0.10686	-0.241604	-0.3107
1810011O10Rik	-0.504791	-0.14393	0.762988	0.27	0.100941	0.2	1.35181	0.514659	0.1454
1810013L24Rik	-0.753674	0.316872	-1.27686	-2.33	-2.98013	-2.84	-3.30943	-4.11285	1.6914
1810019J16Rik	0.207346	0.0276872	0.784971	1.65	0.852222	0.93	1.6166	1.01261	0.5513
1810024B03Rik	0.033126	0.0376429	-0.493558	-0.26	-0.0424142	0	0.081727	-0.107649	-0.0009
1810026J23Rik	-0.107979	-0.169391	-4.49519	-5.39	-5.39464	-5.73	-4.44896	-4.67311	-0.6453
1810030O07Rik	0.494441	0.320044	-0.795503	-0.25	-0.343834	-0.14	-0.0143859	-0.160189	-0.603
1810033B17Rik	0.206967	-0.538382	-0.0290565	-0.18	0.0899877	0.08	0.163555	0.131951	-0.7687
1810037I17Rik	0.0343673	-0.427017	-0.485123	-1.09	-0.171631	-0.28	-0.100869	-0.140857	-0.746
1810041L15Rik	-0.324897	-1.72976	0.161935	-0.07	0.960926	0.27	0.206138	0.358532	0.3556
1810043G02Rik	-0.268317	0.439017	0.262683	0.05	-0.64478	-0.23	-0.0368108	0.329829	0.0656
1810043H04Rik	0.0845178	-0.0506607	-2.03245	-1.68	-4.66224	-5.05	-1.31601	-5.29198	6.5735
1810046K07Rik	0.021208	1.44685	-0.183663	-0.36	-1.10682	-0.46	1.34053	1.03227	-0.5508
1810055G02Rik	0.32558	0.307433	-0.190995	-0.37	-0.353515	-0.08	0.0696664	-0.0223544	0.0871
1810062G17Rik	0.667389	0.699661	-0.0921013	0.2	0.230264	-0.06	-0.0726084	0.135715	-0.2337
1810065E05Rik	-0.202162	0.133491	0.371351	0.6	0.413126	1.2	0.664253	0.846629	-0.1909
2010001E11Rik	-0.175182	0.829406	0.574759	0.34	0.0114868	0.39	0.861994	0.506033	0.2871
2010002M12Rik	0.0471	-0.816999	0.0744681	0.37	0.138685	0.08	0.0784997	0.242819	0.2546
2010003K11Rik	1.34624	-0.78659	-0.39942	0.21	0.201188	0.15	-0.336647	-0.396471	0.0768
2010005H15Rik	0.0676736	0.104085	-0.111766	-0.14	-0.107411	-0.14	-0.146568	-0.201837	0.1067
2010012O05Rik	0.297983	0.153804	-0.0706875	0.08	0.0344219	0.08	0.480746	-0.0536165	0.4479
2010015L04Rik	0.579864	0.453185	-0.387778	-0.1	-0.205635	-0.08	0.618805	0.722751	-0.4086
2010106E10Rik	0.764209	-0.560466	0.168596	1.18	0.10031	0.05	1.59914	2.03319	-1.1895
2010107E04Rik	0.843248	-0.128572	-0.858852	-0.65	-0.47961	-0.72	-0.607365	-0.219249	0.167
2010107G12Rik	0.108341	0.215679	0.256514	0.39	0.705647	0.61	0.354049	0.460326	-0.4166
2010107G23Rik	0.747378	-0.413207	0.255216	0.62	0.494671	0.15	1.22939	0.94159	0.5089
2010109A12Rik	0.513658	-0.137672	-0.0688269	0.84	1.46823	1.57	0.311829	0.297293	-0.2137
2010109I03Rik	0.16727	1.04358	-0.485238	-0.17	-0.318511	0.16	-0.33061	-0.39306	-0.5369
2010111I01Rik	0.359406	-0.0825234	-0.11951	0.05	0.0707339	0.14	-0.25693	-0.055586	-0.4286
2010300C02Rik	-0.406753	-0.0635513	2.01959	2.41	0.448807	0.33	1.58309	1.96167	0.3764
2200002D01Rik	-0.0219498	0.123791	-0.340253	-0.39	-0.451293	-0.55	-0.326463	-0.0303105	-0.0143
2200002J24Rik	0.620329	0.188908	-0.199627	0	0.209343	0.25	0.0936404	-0.105998	-0.4154
2210010C04Rik	-2.41878	-0.935508	1.59178	0.12	0.7443	0.59	0.458009	0.655146	-0.1796
2210016F16Rik	1.35651	-0.42672	0.192771	0.79	1.44178	1.38	0.248409	0.504549	-0.0338
2210016L21Rik	-1.16066	-0.29701	0.200115	-0.29	-0.0789489	-0.19	0.0470265	-0.0150943	0.0143
2210018M11Rik	-2.35309	-2.90849	0.346007	-0.43	0.151758	-1.04	-0.19584	0.00484945	-2.1892
2210404J11Rik	-1.00524	-0.0236468	0.821053	0.21	0.37964	0.58	0.502155	0.151188	-0.6279
2210404O07Rik	-0.101766	0.113139	0.286088	0.7	0.309492	0.33	0.0705251	0.18474	-0.0194
2210404O09Rik	-0.0303888	0.675339	-0.736381	-0.86	-0.569014	-0.32	-0.286492	-0.538664	-0.5008
2210407C18Rik	-0.137246	0.498546	0.0687843	0.19	0.194278	0.51	0.685417	0.619267	-0.1062
2210408I21Rik	0.317893	0.0868717	-0.622607	0.22	-0.493862	-0.27	0.44888	0.278396	0.0051
2300002M23Rik	0.290716	-0.534607	1.13227	1.6	0.868896	0.85	1.41293	1.41486	0.8427
2300005B03Rik	0.0918768	-0.599897	-0.0809173	0.09	0.013921	0.03	0.428031	0.590926	-0.3267
2300009A05Rik	-0.217286	0.694086	0.483873	0.06	0.0485009	-0.04	0.722989	0.428032	-0.1514
2310002J15Rik	-0.347793	0.666015	0.814863	0.65	0.725283	1.43	-0.00414797	0.614139	0.279
2310002L09Rik	-0.875577	0.749859	1.48643	1.43	0.99399	1.27	-0.0493695	-0.0761493	-1.4582
2310003H01Rik	0.298538	0.0841676	-1.11014	-1.28	-3.15851	-2.97	-1.16639	-3.15283	0.126
2310005G13Rik	0.0273705	0.663415	0.667172	0.48	0.333598	0.57	0.545862	-0.117663	-0.2194
2310007B03Rik	0.04792	0.498958	0.452793	0.64	0.194397	0.67	0.758324	0.624474	0.0569
2310007L24Rik	-0.21459	-0.00883268	0.0493353	0.09	0.161844	0.2	-0.000676605	-0.325505	0.2082
2310009B15Rik	0.12158	-0.29621	0.439564	0.71	1.52477	0.68	-0.137836	0.07508	0.2538
2310011J03Rik	-0.19647	-0.127105	-1.10529	-1.08	-0.89358	-1.56	-1.70547	-1.42731	1.0898
2310014L17Rik	-1.51358	0.296805	0.138583	-0.32	-0.316025	-0.38	-1.14761	-0.828716	0.3042
2310022A10Rik	-0.739357	-0.294485	0.0730161	-0.54	-0.0144099	-0.16	0.596827	0.825323	0.1335
2310022B05Rik	0.464377	0.0429641	0.268409	0.27	0.26573	0.34	0.3044	0.296103	-0.4468
2310030G06Rik	-0.939074	0.322198	0.973391	0.04	0.46104	1.53	0.0723762	-0.113717	-0.2473
2310033P09Rik	-0.234658	0.267444	0.538405	0.67	0.36842	0.81	0.225758	0.481711	-0.2136
2310035C23Rik	-0.259958	-0.0390411	-0.0653668	-0.1	0.159239	0.06	0.01999	0.682008	0.0183
2310036O22Rik	0.116459	0.62529	-2.99389	-2.8	-3.32821	-2.5	-3.22041	-2.72651	0.4295
2310039H08Rik	1.05475	-0.696654	-0.353822	-0.38	0.324812	0.15	-1.75934	-0.842533	1.2527
2310042D19Rik	-1.02571	0.104098	2.85487	0.47	0.648745	0.45	1.2807	0.73648	-0.2696
2310044G17Rik	-0.768535	-0.143593	0.703751	0.05	-0.0337336	-0.3	0.122842	0.154605	0.3254
2310045N01Rik	0.0751221	0.574811	-0.0453634	-0.29	-0.139302	-0.17	-0.72362	-0.926818	0.1796
2310047M10Rik	0.251645	-0.961296	-0.0643441	0.07	0.372462	0.23	0.307597	0.235317	-0.0694
2310050C09Rik	0.19021	0.48553	0.234134	0.56	0.218974	0.29	-0.0499531	0.0356462	-1.1717
2310057J18Rik	-0.13234	-0.773455	-0.0616453	-0.13	-0.148826	-0.31	-0.157369	-0.0150191	-0.7587
2310057M21Rik	0.0628013	0.468621	-0.132216	0.01	0.173464	0.38	-0.0522331	0.00618478	-0.0115
2310057N15Rik	0.14719	-0.0514375	-0.448936	-0.41	-0.408793	-0.47	-0.0573622	0.0505385	0.3497
2310061I04Rik	-0.832969	-0.17488	-0.192232	-0.23	-0.0140816	-0.03	0.14841	0.425957	0.3181
2310061N02Rik	-1.71928	0.0452379	0.559473	-0.16	0.0141219	-0.11	0.436111	0.428661	-0.0622
2310067B10Rik	-1.81262	-1.21787	2.3918	0.56	2.23979	1.73	0.251239	0.351268	-0.3837
2310079G19Rik	-0.656902	-1.17751	1.15225	0.54	1.37437	0.5	0.875166	1.38259	0.6306
2410002F23Rik	0.136732	-0.135789	-0.0649598	-0.47	0.413959	-0.29	-0.463959	-0.623113	-0.1219
2410004B18Rik	-0.818148	0.977922	0.681744	0.25	-0.0240919	0.42	0.132201	0.145999	0.4502
2410004P03Rik	0.267874	-0.666762	0.397876	1.4	1.22697	0.72	0.433471	0.747937	0.2671
2410012M07Rik	0.142605	0.444522	0.408347	0.63	0.287953	0.8	0.572968	0.748603	-0.4023
2410015M20Rik	-0.21601	0.275714	-1.00755	-1.87	-1.63357	-1.45	-2.77025	-1.77201	-0.8658
2410016O06Rik	0.0544926	0.817545	0.0626735	0.26	0.384509	0.58	1.11373	1.54848	1.3637
2410018M08Rik	0.735589	2.3348	-1.01968	-0.27	-0.982405	-0.11	-0.0189903	-0.208754	0.2223
2410066E13Rik	1.46073	-0.0684919	-0.327624	0.34	1.11747	0.59	0.572556	-0.0448246	0.3378
2410076I21Rik	-0.36162	-1.93718	0.724197	0.29	1.02591	0.66	-0.275251	-0.12591	0.4736
2410089E03Rik	0.225957	-0.267666	-0.0328749	0.53	0.910089	0.72	0.574453	1.04937	0.1289
2410124H12Rik	-0.981996	-0.587932	0.507118	0.15	0.349072	0.18	-0.0265372	0.427814	-0.3012
2410127L17Rik	-1.8244	-1.25099	0.140759	-0.12	-3.71158	-3.8	-0.598221	-4.70741	1.7892
2410131K14Rik	0.144553	-0.310832	0.00664566	0.29	0.328471	-0.52	-1.07227	-1.22939	-0.4299
2410137M14Rik	1.40703	-0.0382295	-1.91592	-0.17	0.174636	-0.13	-0.217459	-0.202176	-0.2167
2510002D24Rik	-0.907601	-0.420566	0.258495	-0.16	-0.0571684	0.01	0.21774	0.137439	-0.3861
2510003E04Rik	-0.0178017	-0.116565	0.534614	0.68	0.51754	0.54	0.521914	0.482162	0.027
2510009E07Rik	0.191798	0.958767	0.672744	1.13	-0.0618785	0.12	-0.204739	-0.167006	-0.3739
2510039O18Rik	-0.697003	0.196605	0.387678	0.36	0.12842	0.28	-0.183546	-0.63443	-0.4022
2510049J12Rik	0.251458	0.301377	-0.625146	-0.32	-0.139955	-0.05	0.176935	0.0176594	-0.0123
2610002J02Rik	0.25464	-0.0872425	0.758364	1.97	0.530447	0.38	2.3292	0.580623	0.258
2610002M06Rik	1.03658	0.602666	0.33285	0.62	0.116441	0.29	0.245589	-0.0527725	0.4702
2610008E11Rik	-0.982324	-0.587847	2.10671	0.48	0.241694	-0.03	0.554529	0.070493	-0.0632
2610015P09Rik	-0.914107	-0.0813859	0.17487	0.35	0.278884	0.49	0.103702	-0.0989903	0.0578
2610018G03Rik	-0.111807	0.457335	0.154541	0.18	0.166133	0.35	-0.245449	0.131413	-0.0368
2610020H08Rik	-0.426346	0.372479	0.49615	0.27	-0.0896411	-0.04	-0.314533	-0.246549	0.3459
2610028H24Rik	-1.31818	-0.394238	0.174959	-0.07	-0.0211916	0.1	0.175566	0.161858	-0.0666
2610034B18Rik	-0.333772	0.486569	-0.0706409	0.08	-0.520655	-0.77	0.675967	0.413074	-0.0361
2610034M16Rik	-0.176823	0.893358	-0.0855011	-0.13	-0.649867	-0.15	-0.514347	-0.632775	-0.2312
2610301B20Rik	0.389104	0.328039	-0.212489	0.13	0.0540601	0.27	-0.173324	0.0991883	0.3361
2610301G19Rik	0.875418	-0.609094	0.796946	1.81	0.514685	0.03	1.23229	0.426203	0.1361
2610305D13Rik	0.258623	0.188815	-0.547882	-0.43	-0.665953	-0.62	-0.516204	-0.618706	1.0093
2610318N02Rik	1.10821	0.824961	-1.52191	-0.82	-0.264539	-0.09	-0.173508	-0.141266	-0.5853
2610507B11Rik	0.0793526	-0.151931	-0.217142	-0.79	-0.171006	-0.21	-0.667155	0.00906593	-0.5624
2610524H06Rik	-0.115394	-0.0675262	-0.351198	-1.32	-0.438967	-0.7	-1.15304	-1.02548	-0.9626
2610528A11Rik	0.297877	-0.0787686	0.84906	0.74	0.421695	0.58	1.44714	1.2422	-0.5908
2610528J11Rik	-0.318856	0.882321	0.479457	0.13	-0.315452	0.1	0.0657116	0.447782	0.009
2700029M09Rik	0.538016	0.382313	0.576	0.88	0.540982	0.73	0.195828	0.11775	-1.1179
2700049A03Rik	0.0617565	1.27851	2.77673	2.9	2.61222	2.77	2.6027	2.5131	-0.7398
2700050L05Rik	-0.0291172	0.610959	-1.89663	-3.47	-4.06967	-4.43	-3.16047	-3.2447	0.6906
2700060E02Rik	0.775871	0.144865	-2.06244	-1.51	-1.63269	-1.99	-1.38759	-2.07841	-0.1561
2700062C07Rik	-0.231813	0.0310742	-2.81667	-2.18	-2.24783	-2.28	-1.90402	-1.60324	-0.3274
2700081O15Rik	1.40506	-0.107118	-0.310774	-0.09	0.0928389	0.05	2.24119	1.51437	0.0079
2700089E24Rik	0.214278	0.351667	-0.467648	-0.27	-0.421434	-0.26	0.0564969	0.705461	-1.3948
2700094K13Rik	-0.0425345	-0.0179972	-0.327765	-0.41	-0.293544	-0.29	-0.354078	-0.198013	-0.4437
2700097O09Rik	0.86879	0.339869	-0.219932	-0.09	-0.268936	-0.22	-0.0945111	-0.102046	-0.4855
2810004N23Rik	-0.573895	-0.541329	-2.45599	-3.57	-2.35974	-3.25	-3.32276	-2.04434	-0.6357
2810006K23Rik	-0.03671	0.0106919	-0.251194	-0.52	-1.6061	-1.95	-0.26169	-0.580983	2.2874
2810007J24Rik	-0.317218	0.0150796	1.18634	0.5	0.173216	0.6	-0.0593241	-0.149186	-0.1988
2810021J22Rik	-0.0574983	-0.702259	-0.0570683	-0.2	-0.104298	-0.18	1.00335	0.287557	-0.2179
2810403A07Rik	-1.4163	-1.25524	2.23653	0.35	0.228994	-0.17	0.165904	0.506128	-1.9969
2810408A11Rik	-0.537387	-0.258718	0.328424	0.02	0.163956	0.3	-0.586993	0.195742	-0.361
2810408M09Rik	-1.87049	0.17401	-1.6042	-1.78	-1.77128	-1.65	-1.63365	-1.71284	-0.2867
2810417H13Rik	0.509074	0.468595	-0.221019	-0.1	-0.110234	0.02	-0.310726	-0.524912	-0.9363
2810428I15Rik	-1.73105	0.138448	-0.32472	-1.85	-0.420647	-0.72	-0.821164	-0.118326	0.5116
2810459M11Rik	-0.0798494	0.0640461	0.657511	0.53	0.524002	0.62	0.473394	0.20947	0.5326
2810474O19Rik	-0.475668	0.00858481	-0.852293	-0.89	-0.690477	-0.87	-0.666785	-0.966306	-0.7686
2900011O08Rik	0.404256	0.08654	-0.622506	-0.33	0.0403421	0.06	0.0995616	1.08069	0.4153
2900026A02Rik	0.706783	0.615017	-0.193118	-0.26	-0.169684	-0.21	0.152933	-0.0533158	0.3848
2900092C05Rik	-0.313962	-0.478924	0.110608	-0.12	-0.0224794	-0.13	-0.171957	-0.105143	0.0254
3010026O09Rik	-0.0248894	-0.0827074	0.571632	0.55	0.66184	0.75	0.296758	0.0417581	0.3433
3110001D03Rik	-0.253877	1.26622	-0.205224	-0.66	-3.93713	-2.98	-0.680465	-2.53003	5.9957
3110001I22Rik	0.828504	0.0862477	0.289518	0.44	0.418254	0.35	0.218534	-0.0353264	-1.4157
3110002H16Rik	1.12212	1.81156	0.0595701	0.6	-0.337052	0.34	1.45251	3.5104	2.7279
3110009E18Rik	0.422197	-0.809218	-0.194629	-0.06	-0.0491124	-0.43	-0.14288	-0.0539884	-0.7263
3110035E14Rik	0.158554	-0.412383	0.19046	0.4	0.564577	0.15	0.0605842	0.119793	-0.37
3110040N11Rik	0.110541	-0.242575	0.261522	0.18	0.116355	0.03	0.14288	0.11331	-0.0249
3110043O21Rik	-1.68699	0.281728	0.609288	-0.19	-0.0712309	-0.23	-0.2638	-0.203817	0.0658
3110047P20Rik	0.648918	0.872186	-0.192326	0.06	-0.0897366	0	0.0478886	0.000599057	-0.9613
3110052M02Rik	0.166365	0.495702	-1.21993	-0.78	-0.683285	-0.77	-0.569321	-0.217135	-1.4627
3110057O12Rik	-0.937714	0.405655	0.54056	0.07	0.18067	0.66	0.111727	0.331661	-1.069
3110062M04Rik	0.254185	-0.199963	-0.629478	-0.29	-0.697211	-0.56	-0.6352	-0.909465	-0.029
3110079O15Rik	-0.0800089	-0.211346	-0.513419	0.05	-0.327164	-0.46	-0.405376	-0.535229	-0.4289
3110082I17Rik	-0.270751	-0.45743	-0.0283103	-1.02	-0.410004	-0.73	-0.243328	-0.243089	-0.4481
3110082J24Rik	0.0774629	0.0863041	-0.0263128	0	0.0875827	0.13	-0.162216	-0.303533	0.1656
3300002I08Rik	-0.102669	-0.280611	0.0930052	0.11	0.211488	0	0.92082	0.066736	0.1012
3425401B19Rik	-0.203031	0.949195	0.947912	1.62	0.152878	0.5	1.39459	1.21069	0.8868
3632451O06Rik	-0.0547452	0.00458503	0.632758	0.63	0.751306	1.15	-0.125416	0.0697852	0.5436
3830403N18Rik	0.254634	0.140121	-1.03643	-0.83	-0.861655	-0.99	0.0642353	-0.140952	-0.0712
3830406C13Rik	-0.37789	-0.539743	-0.0610215	-0.31	-0.098691	-0.51	-0.960752	-0.382097	-0.7321
3830417A13Rik	-0.153243	0.928484	0.744544	1.25	0.622711	1.1	1.1623	0.952138	-0.1679
4430402I18Rik	0.76239	0.0274309	-0.190464	-0.02	0.0799527	0.27	0.126965	0.131935	-0.7397
4632428N05Rik	0.187936	-0.0796633	0.765253	0.08	0.476054	0.28	0.748377	0.910983	0.194
4632434I11Rik	1.86718	-0.0678606	-2.36861	-0.49	-0.128721	-0.23	-0.237872	-0.630489	-2.8273
4732456N10Rik	-0.76213	-0.725259	-0.493649	-0.98	-0.43866	-0.75	-0.551968	-0.31708	-0.3321
4833403I15Rik	1.41602	1.15187	-0.202146	0.17	-0.0338435	0.72	0.210471	0.104546	-0.5638
4833420G17Rik	-0.0716078	0.281582	0.978895	0.7	0.37476	0.37	0.4309	0.737037	0.9819
4833423E24Rik	0.975366	3.21557	-0.00373557	0.35	-1.01687	-0.09	0.360357	-0.0382705	0.9775
4833424O15Rik	0.341925	-1.18343	0.252885	0.52	1.62222	0.52	2.96096	2.47732	0.5696
4833427G06Rik	0.0161259	-0.131701	-0.0914026	0	0.00414894	-0.04	-0.0264618	-0.0637946	-0.0078
4833439L19Rik	0.232273	0.0604434	-0.758906	-0.61	-0.650375	-0.8	-0.339985	-0.0532985	-0.1559
4921501E09Rik	-0.0528948	0.0199792	1.34758	1.91	1.29233	2.38	0.139907	0.339827	-0.0107
4921504E06Rik	0.13252	1.21786	-0.0116888	0.1	-0.615215	-0.1	0.467393	0.637282	0.7241
4921506M07Rik	0.319042	-0.99744	0.53336	2.08	0.905611	0.76	1.5522	2.01994	-0.0321
4921507P07Rik	0.127549	0.0112076	-0.199286	-0.01	-0.0109927	0.02	-0.190411	0.0172726	0.6807
4921509C19Rik	-1.42123	0.409796	1.51204	1.25	1.23372	1.51	1.68483	1.3047	-0.0075
4921511H03Rik	-0.297783	0.11452	-0.132237	-0.87	-0.0330336	0.01	-0.116433	0.142502	-0.3686
4921517D22Rik	0.649751	-0.278264	0.156219	0.58	0.997887	0.44	0.764316	0.80388	-0.3237
4921524J17Rik	0.364829	0.358086	-0.424234	-0.34	-0.289883	-0.33	-0.466055	-1.07149	-1.1426
4921524L21Rik	0.934488	0.115671	-0.246279	0.15	0.0542936	0.12	-0.474429	-0.0664328	-1.7711
4921530D09Rik	-0.181397	-0.274641	0.363383	0.33	0.204509	-0.18	-0.138946	0.127736	-1.5157
4921530L21Rik	-0.0383042	0.115948	0.190758	0.21	-0.169141	-0.3	0.188641	0.262894	-0.5834
4921536K21Rik	-0.774123	0.0298349	0.725934	0.51	0.549824	0.83	0.0430868	-0.10202	-0.1353
4921539E11Rik	-0.46461	0.293638	0.209948	-0.02	-0.515329	-0.18	-0.0429051	-0.224516	0.0727
4922501C03Rik	-0.216774	0.243304	0.123264	-0.11	0.0522618	0.27	1.43997	0.506355	-1.6495
4922501L14Rik	-0.861872	-1.18134	0.992709	0.1	0.667716	0.2	-0.111374	-0.215385	-0.2869
4922502D21Rik	0.293726	0.335702	0.356376	0.87	0.112229	0.48	0.444337	0.13973	-0.3925
4922505E12Rik	0.836687	-0.123921	0.339029	0.71	0.87442	0.75	0.43456	-0.0447155	-0.3928
4930402F06Rik	-0.187672	0.341904	0.146362	-0.16	0.149045	0.37	0.48931	0.713569	0.7357
4930402H24Rik	-0.31137	0.0727875	0.0547553	-0.11	0.249147	0.03	0.82431	0.77237	-0.0669
4930402K13Rik	-0.748546	-0.855982	0.8419	0.21	0.398818	-0.06	0.517429	-0.0133353	-1.0621
4930404A10Rik	-0.481665	0.110405	1.06116	0.97	0.128246	0.4	0.336114	0.312492	-0.0086
4930404N11Rik	-0.229397	-1.58584	0.705459	0.11	0.817584	0.23	-0.311297	0.222405	1.0149
4930407I10Rik	0.183794	1.0823	-0.341415	-0.62	-0.47426	0.01	-0.27836	-0.624457	0.4645
4930412D23Rik	0.226059	-0.541144	0.124327	0.64	0.830211	0.59	1.87239	1.90909	-0.1039
4930415F15Rik	-0.921179	1.39496	0.0248544	-0.65	-0.749556	-0.03	-0.113472	-0.304237	-2.1991
4930415L06Rik	0.124002	-0.0274981	-0.0743966	-0.19	0.205515	0.01	0.471665	0.25776	-0.1307
4930415O20Rik	-0.153177	-0.0565828	0.453344	0.62	0.0359393	0.45	0.961264	1.04095	0.5388
4930422G04Rik	-0.311666	0.539661	-0.0228797	-0.34	-0.317084	-0.25	0.0363778	0.149696	-0.3549
4930427A07Rik	-0.259662	-0.156016	0.681854	0.6	-0.783758	-0.45	2.4579	1.05927	-0.4141
4930428D18Rik	0.625671	0.034539	1.06792	3.31	1.21959	2.13	1.89547	0.823393	-0.8235
4930430A15Rik	-0.319533	-0.526205	0.459347	0.32	-0.180845	0.02	0.848149	0.310974	-0.9003
4930430F08Rik	0.000997404	-0.161356	-0.440921	-0.04	-0.0924927	-0.09	-0.248824	-0.085127	-0.1203
4930432K09Rik	-0.13559	0.061445	0.565915	0.63	0.278116	0.49	0.269127	0.930578	-0.2061
4930432K21Rik	-0.468203	0.55729	0.668575	0.23	0.212361	0.19	0.672832	0.678058	-0.5668
4930432M17Rik	0.428684	0.618513	0.874247	0.3	-0.0657887	0.22	0.07882	0.168184	-0.4142
4930433I11Rik	0.353724	0.0992497	0.221254	0.38	0.550792	0.82	-0.383635	-0.504477	-0.2736
4930435E12Rik	-0.141403	1.20605	-0.0962456	-0.13	0.338761	0.19	-0.314589	-0.211898	-2.5719
4930444A02Rik	1.33661	0.556458	-0.302578	-0.06	-0.0578879	-0.09	0.163116	0.778552	0.0545
4930444G20Rik	-0.801368	-0.0198265	0.0728906	0.11	-0.416137	-0.52	1.41876	0.696388	-1.284
4930444P10Rik	-0.113759	0.169865	0.769078	0.11	0.208267	0.4	-0.0705563	-0.157017	-0.4295
4930447A16Rik	-0.0425053	-0.07245	0.916498	0.83	0.838574	0.83	0.769776	0.854078	0.1202
4930447C04Rik	0.0796302	0.0860121	0.318879	0.57	0.199784	1.19	-0.20163	-0.166716	0.7998
4930451C15Rik	0.0485028	1.19374	0.0722113	0.03	-0.175841	0.15	-0.157495	-0.0615273	0.3945
4930451I11Rik	0.0862782	-0.118294	-0.0802201	0.17	0.0019	0.03	-0.191931	-0.130003	-0.3526
4930452B06Rik	0.175534	-0.280512	1.73102	2.25	1.37336	1.3	1.27963	1.27722	0.1287
4930453N24Rik	0.8674	-0.173038	0.656067	0.83	0.523533	0.33	-0.0598644	-0.0120178	0.0811
4930468A15Rik	-0.143569	-0.10984	-0.146324	-0.63	-0.0770056	-0.62	0.152857	-0.117843	-0.0978
4930474N05Rik	0.275175	0.291288	0.164222	0.81	0.249745	0.3	0.978171	0.400374	1.0516
4930480E11Rik	-1.35744	0.18404	1.3626	0.78	0.763222	0.67	1.04068	0.151717	0.2355
4930486L24Rik	0.0918488	0.00218129	0.0302994	0.1	0.0424562	0.06	0.499519	0.0968372	0.2231
4930502E18Rik	-0.539058	-0.0288083	0.686682	0.22	0.393292	0.31	0.762583	1.06469	0.1887
4930503B20Rik	-0.429593	-0.706365	1.16026	1.26	1.57834	0.87	0.846326	0.629817	-0.1475
4930503E14Rik	-0.0407657	0.46295	0.22185	0.13	0.0368506	0.14	0.786525	0.783678	-0.4571
4930503L19Rik	0.136319	0.555599	-0.748735	-1.09	-0.693814	-0.36	-0.993849	-0.992129	-0.0596
4930504O13Rik	-0.17936	0.366043	0.531837	0.2	0.0358634	0	-0.621712	0.0974261	0.2463
4930505A04Rik	0.428617	-0.501816	0.0869888	0.66	0.428024	0.3	0.750107	0.343836	-0.3255
4930506M07Rik	-0.768675	0.851854	0.440783	-0.03	-0.32129	0.03	0.353712	0.0790426	-0.3215
4930511M11Rik	0.245856	1.09565	-0.115674	-0.16	-0.195965	0.34	-0.0636623	0.357399	-0.0712
4930513O06Rik	-0.278333	1.54909	0.839375	0.67	0.345612	0.34	2.51311	2.20162	-0.5527
4930519G04Rik	-0.352995	0.583122	0.635246	1.01	0.0859544	0.83	0.218176	0.18708	0.7907
4930522H14Rik	1.76626	1.03876	-0.147119	0.25	-0.424338	0.14	0.248278	0.512997	-2.3137
4930523C07Rik	0.0971494	-1.42058	0.0469197	0.22	1.02032	0.41	1.04562	0.57452	0.6152
4930524B15Rik	0.437727	0.193758	0.216308	0.39	0.595329	1.58	0.0728967	0.120764	0.4094
4930524N10Rik	-0.870692	0.0743467	1.39785	0.58	0.356327	0.39	1.14764	0.678058	-2.7566
4930526D03Rik	0.0862951	-0.494616	-0.0716415	-0.12	0.120213	-0.1	-0.320766	-0.386789	-0.4053
4930529M08Rik	0.166833	0.368058	-0.0863236	-0.02	-0.0373923	0.02	-0.0563665	-0.106347	-1.1921
4930538K18Rik	3.20404	-0.10478	-0.532761	0.1	-0.186017	-0.22	-0.0861068	-0.025775	-0.4189
4930539E08Rik	0.126821	0.353076	0.0372674	0.11	0.548373	0.86	-0.220664	0.21461	-0.1248
4930544D05Rik	-0.597358	0.254695	0.178366	-0.28	-0.326585	-0.1	0.194953	0.641417	-0.1109
4930544G11Rik	-0.199649	-1.46575	1.13228	0.81	0.584817	0.17	-0.221269	-0.151765	-0.2968
4930547C10Rik	-0.37996	0.913504	0.177484	0.17	0.139646	0.89	0.22816	0.490571	0.9622
4930548H24Rik	0.166888	0.0128953	0.637991	1	1.17004	1.19	0.105813	0.130337	-0.4622
4930549C01Rik	-0.950374	-0.562481	2.68965	1.29	1.01296	1.08	-0.143074	-0.0191244	-0.0371
4930550C14Rik	0.19324	-0.125563	0.305843	1.29	1.10821	0.94	0.440863	0.491434	-0.0096
4930550L24Rik	1.70316	0.0914738	0.382741	1.13	1.6368	2.34	1.49851	1.62863	0.398
4930555G01Rik	-0.0277767	-0.215563	0.182243	0.15	0.277833	0.17	-0.010874	-0.119235	0.166
4930557A04Rik	-0.184503	0.584581	0.0491545	0.08	0.0514151	0.43	0.230581	-0.142552	0.135
4930558K02Rik	0.423247	0.482853	-0.334145	-0.03	-0.0394554	0.16	-0.857392	-0.385731	-0.3822
4930563D23Rik	-0.132285	-0.0207705	0.165827	0.22	0.641992	0.73	-0.217621	-0.284125	-0.615
4930564B18Rik	1.53524	0.13713	-0.479363	0.33	-0.122141	-0.18	-0.0761372	0.0578598	-0.1099
4930564D02Rik	0.29482	0.542501	-0.0909995	0.23	-0.0513288	0.77	0.873059	1.26582	-0.1929
4930567H17Rik	0.0603224	-0.0867166	0.250055	0.39	0.896102	0.76	-0.0140068	-0.064044	-1.8584
4930568D16Rik	-0.0353361	0.129772	-0.133265	-0.14	0.184927	0.11	-0.285662	-0.303466	0.9429
4930571K23Rik	-0.0791433	-0.536347	0.602728	0.66	0.867101	0.57	0.323741	0.237119	-0.4204
4930578C19Rik	0.434457	-0.804251	1.01856	1.12	1.14017	0.76	1.50475	0.901329	0.4631
4930578I06Rik	-1.8692	0.352411	2.4177	0.82	0.783102	1.3	0.477833	0.632038	0.5401
4930579F01Rik	-0.341509	0.346272	0.438965	0.05	-0.160666	-0.14	0.0475155	0.114972	-0.0249
4930579G24Rik	0.320305	-1.20982	-0.110282	0.09	0.853234	0.2	1.00911	0.801107	-0.217
4930590J08Rik	0.556895	-0.563978	0.153429	1.24	0.257589	0.17	0.39912	0.36695	0.2541
4930595M18Rik	-0.295183	-0.656286	0.162173	-0.02	0.141071	0.23	0.194993	0.706574	-0.7603
4930596D02Rik	-0.600564	0.663167	0.384093	0	-0.441612	-0.25	2.02591	2.05919	0.3389
4931406B18Rik	-0.58226	-0.488228	-0.329091	-0.34	-0.234225	-0.39	-0.119317	-0.0609479	-0.4185
4931406C07Rik	-0.196433	1.42443	-0.0555842	0.05	-0.353771	-0.09	0.293015	0.211556	-0.8071
4931406P16Rik	-0.0855915	1.72309	0.572127	0.52	0.0780075	0.88	-0.312314	-0.818532	0.1213
4931408C20Rik	-0.0370829	-0.444045	0.302786	0.66	0.456444	0.16	0.572314	0.462883	-0.9626
4931409K22Rik	0.305945	0.177859	0.724089	0.8	0.557291	0.97	2.74861	2.12614	0.0704
4931414P19Rik	-1.05131	0.392465	0.914894	0.79	-0.066851	0.06	0.0107412	0.11214	0.9242
4931417E11Rik	1.14323	-0.333801	0.585359	0.63	1.04363	1.15	0.0812182	0.586576	1.061
4931423N10Rik	0.555079	-0.881591	-1.59133	-0.76	-0.360463	-0.7	-0.299008	-0.120407	-0.6414
4931428F04Rik	-0.16035	0.872046	-0.0540479	-0.13	-0.183501	-0.32	0.00937489	-0.0628999	-1.3162
4931429I11Rik	0.578226	0.0846126	0.234023	0.48	0.503321	0.57	-0.0181147	0.0844647	-1.4939
4931429L15Rik	-0.0716977	0.975406	0.266796	0.54	0.546781	0.84	0.2944	0.479934	-0.3831
4931431F19Rik	-0.177221	-0.0453512	0.0933861	-0.24	-0.128906	-0.12	-0.440493	-0.341852	0.1987
4931440L10Rik	-1.26367	-1.21749	0.89981	-0.01	1.22693	0.34	0.710158	1.94817	-0.0796
4932411E22Rik	0.00465592	0.0788394	0.39951	0.32	0.34246	0.82	1.56831	2.64257	0.061
4932411N23Rik	0.847558	0.455326	0.388379	1.37	1.14705	2.3	1.12407	0.856814	0.3785
4932414N04Rik	0.716966	-1.02148	-0.284769	0.22	0.733321	0.02	0.788499	0.269737	0.2803
4932418E24Rik	0.581483	-0.423682	-0.557593	-0.25	-0.285063	-0.22	0.212693	0.218825	-1.0394
4932429P05Rik	-0.0255108	-0.165018	0.136694	0.04	-0.0366786	-0.06	0.109957	0.441628	0.5859
4932438A13Rik	0.17875	0.701268	-0.159078	0.07	-0.160325	0.2	0.28669	0.0694483	0.0558
4932438H23Rik	0.0517307	-0.95268	0.166946	0.27	0.439123	0.16	0.375045	0.522403	-0.0732
4932443I19Rik	-0.729868	-0.184353	-0.965154	-1.86	-0.735085	-1.32	-2.66624	-2.94927	-0.2433
4933402D24Rik	-0.120531	0.0499213	-0.562815	-0.98	-1.31657	-1.09	-0.707326	-0.807492	-0.8768
4933402E13Rik	0.155596	0.369151	-0.0291259	0.19	0.512457	0.94	0.549674	0.281442	-0.1599
4933402J07Rik	-0.700629	-0.251415	0.0301876	-0.22	0.155338	-0.56	0.0273357	-0.0102045	0.126
4933402N03Rik	-0.234457	0.0976378	0.280887	0.18	0.149822	0.21	0.710132	0.210865	0.2218
4933402P03Rik	0.425207	-0.0486612	-0.0362468	0.09	-0.0497471	0.01	0.435316	0.134142	0.9003
4933403O08Rik	0.548226	0.282295	0.908384	1.31	0.919254	2.01	1.61587	1.00242	0.5577
4933405L10Rik	0.35711	0.168965	0.101185	0.46	0.785934	1.14	-0.388405	-0.295915	0.2382
4933406J08Rik	-0.255152	-0.111801	-0.0347582	-0.18	0.127121	0.02	-0.407432	-0.303294	-0.4542
4933406M09Rik	-0.163953	-0.288948	1.01049	0.4	0.738795	0.76	0.144638	0.0479316	0.3712
4933408B17Rik	0.699703	0.310238	-0.0906432	0.91	0.885772	1.13	0.828295	0.673945	-0.758
4933409G03Rik	-0.225439	0.585125	0.577533	0.53	0.13028	0.52	1.59962	1.50349	-0.0107
4933411G11Rik	0.590219	-0.0252182	-0.71845	-0.45	-0.244719	-0.14	-0.519085	-0.477579	-0.2126
4933411K16Rik	0.288802	-0.683925	-0.127881	0.61	1.22495	0.49	-0.0478771	0.172918	0.1007
4933411K20Rik	-0.046948	0.322253	-0.443778	-0.44	-0.424294	-0.37	-0.681404	-0.769278	-0.4578
4933412E24Rik	-0.592413	0.432837	0.554296	0.04	0.130875	0.34	0.357096	1.08572	0.0793
4933413G19Rik	-0.248469	0.824686	0.20079	0.36	-0.0708298	0.5	-0.259555	-0.0878137	0.7738
4933415F23Rik	0.414734	0.689409	0.572199	0.57	0.247052	0.34	0.610195	0.54021	-0.0886
4933416C03Rik	0.682946	0.205438	0.432189	0.9	0.571866	0.58	0.516072	0.698309	0.1965
4933417A18Rik	1.84472	0.29213	-0.963299	-0.07	0.0339527	0.39	-0.139231	0.00835392	0.0525
4933421I07Rik	-0.121587	0.927077	0.0823216	-0.14	-0.0874033	0.05	-0.0704254	0.0318146	0.6431
4933422H20Rik	0.147947	-0.505156	-0.228934	-0.54	0.353714	0.01	2.14781	0.533883	0.1156
4933425L06Rik	0.206831	-0.445406	0.176819	0.37	0.619391	0.13	0.851543	0.089239	0.2545
4933426M11Rik	-0.630252	3.89767	1.81264	0.88	-0.128432	0.77	1.37711	1.20884	0.0746
4933427D06Rik	0.489719	-0.358591	0.12192	0.38	0.433157	0.07	0.0139898	0.115734	0.4597
4933427D14Rik	0.239291	0.394921	0.169448	0.06	0.061854	0.3	0.211504	0.93066	0.5675
4933427G17Rik	-1.72158	-1.85034	0.26923	-0.25	0.35524	-0.23	0.396669	0.229219	-0.1862
4933430I17Rik	-0.11969	-1.88315	-0.15029	-0.32	0.118365	-0.41	-0.849719	-0.381731	-0.4439
4933433C11Rik	0.020169	0.391256	-0.288115	-0.26	-0.0814432	-0.09	0.0696074	0.251754	-0.14
4933434E20Rik	0.283132	-0.588137	-0.642297	-0.57	-0.0202172	-0.29	-0.298368	-0.450013	-0.0522
4933434I20Rik	0.275192	-0.0350954	-0.114243	-0.09	-0.158785	-0.07	0.837456	0.988143	-0.2093
4933436I01Rik	-0.552581	-0.625334	-0.0450792	-0.22	-0.142426	-0.67	0.100648	0.411167	-0.174
5031414D18Rik	-0.123615	-0.0399574	0.619303	0.63	0.43202	0.32	0.795466	0.810636	-0.1323
5031439G07Rik	0.589388	-0.565617	0.133976	0.37	0.432153	0.08	0.379403	0.173276	-0.19
5033411D12Rik	0.141478	-0.103523	0.481357	0.77	0.483298	0.41	1.65854	0.606343	-1.3008
5330417C22Rik	0.613958	-1.1987	0.3735	1.22	0.622908	0.31	0.157032	0.490706	0.1663
5430401F13Rik	-0.166256	0.168772	0.356207	0.26	0.336349	0.42	0.20853	0.0803807	0.5115
5430402E10Rik	0.284501	-0.101634	-0.496766	-0.04	0.0666205	-0.01	-0.138397	-0.168031	0.0893
5430419D17Rik	-0.449538	0.1161	0.773411	0.53	-0.0152265	0.02	0.281592	0.23813	-0.3534
5430421N21Rik	0.0072981	-0.749176	-0.289024	-0.22	0.37505	-0.01	-0.563242	-0.136856	-0.0091
5430427O19Rik	0.116452	-0.723126	0.432442	1.06	0.720308	0.58	0.431014	1.37987	0.6921
5430435G22Rik	0.167863	0.999554	-0.236648	-0.27	-0.632765	-0.17	-0.118137	-0.334	-0.6911
5530400C23Rik	0.428331	-0.201629	-0.54098	-0.29	-0.11998	-0.5	-0.425088	-0.477748	-0.0308
5730409E04Rik	-0.988895	0.332467	0.164634	-0.17	0.183674	-0.28	0.312901	0.0023395	0.4929
5730455P16Rik	1.75912	-0.856917	-0.911506	-0.21	-0.0470445	-0.32	-0.467398	-0.328998	-0.63
5730507C01Rik	-0.295209	-1.93294	1.79625	1.57	1.66881	0.5	0.947193	0.831812	0.0329
5730508B09Rik	-0.595095	0.443191	0.743706	0.28	0.232638	0.43	1.44476	0.827654	0.1497
5730559C18Rik	0.0178756	0.0606619	0.522468	0.81	0.515426	0.98	0.761255	0.361718	-0.0146
5830403L16Rik	1.30332	1.58263	0.0710112	0.51	-0.0545688	0.93	1.35161	1.0727	-1.0626
5830411N06Rik	0.42343	0.14688	0.613064	1.97	0.782939	1.31	1.23804	1.74724	-0.5633
5830415F09Rik	-0.410047	0.251613	-0.0143956	-0.29	-0.401286	-0.71	-0.184205	0.105102	-0.6212
5830418K08Rik	0.0952407	-0.054034	-0.716066	-0.36	-0.266164	-0.27	-0.132393	0.133255	0.0714
5830473C10Rik	0.0451419	0.544317	0.87635	0.81	0.511221	0.73	0.918809	0.740071	-0.7452
6030419C18Rik	0.792043	0.660407	0.261172	1.18	0.484362	1.14	0.781383	0.246336	0.182
6030458C11Rik	-0.688783	-0.171457	0.102005	0.02	0.195572	0.02	-0.198645	-0.0703792	0.4188
6030468B19Rik	3.21179	-2.16564	-0.0911318	0.36	0.400782	0.08	0.0761293	0.041216	0.2202
6030498E09Rik	-0.24345	-0.844398	0.342315	-0.23	0.149537	-0.02	-0.144869	-0.014326	0.0136
6330403A02Rik	-1.5584	0.162991	0.276028	-0.1	-0.230112	-0.05	-0.239304	-0.0667002	-0.3446
6330409D20Rik	0.437374	0.874289	0.0668119	0.13	-0.0353819	0.28	-0.29265	-0.0670582	0.0373
6330416G13Rik	0.0712682	0.607222	0.561239	0.52	-0.0427841	0.5	1.10148	2.714	-0.6063
6430531B16Rik	0.357687	0.259211	-0.167378	0.06	-0.124583	0.31	0.30508	0.193578	0.985
6430548M08Rik	-0.123505	0.118752	-0.247795	-0.54	-0.0578595	-0.08	0.139752	0.303914	0.6154
6430550D23Rik	-0.108084	-0.298479	0.291085	0.69	0.273024	0.06	-0.00262418	-0.078155	-0.9696
6430571L13Rik	1.25887	-0.456283	-0.539285	-0.37	0.25071	-0.15	-0.561868	-0.326904	0.9984
6430573F11Rik	1.18873	1.01241	-0.143788	0.05	-0.025422	0.08	-0.088136	0.0558522	0.4993
6820408C15Rik	2.18001	-0.0334555	0.263638	1.14	1.20958	1.85	0.422013	1.10945	0.0471
7420426K07Rik	0.158491	-0.468754	0.0354636	0.13	1.18408	0.54	-0.0102925	0.664316	0.1968
7420461P10Rik	0.032814	0.0335195	-0.139618	-0.28	-0.667304	-0.19	-0.183211	-0.0922725	0.0941
7530416G11Rik	0.0406459	-0.62031	0.914341	1.44	2.21566	1.53	1.01674	0.622441	-1.2284
8030411F24Rik	0.456953	0.289809	-0.135485	0.9	0.326963	0.74	-0.119939	0.543033	0.2297
8030423J24Rik	-0.584141	0.0118017	1.30411	0.73	1.03692	1.72	1.39254	1.6664	0.2065
8030462N17Rik	-0.033715	0.136263	0.0993043	0.16	0.0134009	0	0.218421	0.994266	-0.2711
8430408G22Rik	-0.771918	0.0901848	0.392511	0.09	0.0977438	0.35	-0.104253	-0.0447017	-0.389
8430410A17Rik	1.15126	0.334881	-1.08552	-0.12	-0.536932	-0.34	0.078663	-0.907956	-1.961
8430419L09Rik	0.221559	-0.284331	0.279552	1.2	0.396947	0.84	1.24347	0.348148	-1.0077
8430427H17Rik	-0.0817726	0.167383	0.0390322	0.07	0.340333	0.22	0.563426	0.373126	-0.0899
9030617O03Rik	-0.12591	-0.00138775	0.120379	0.11	0.0297199	0.09	0.0301025	-0.114795	-0.0659
9030619P08Rik	0.942113	0.404914	-0.444459	0.08	-0.4052	-0.4	0.147618	0.144095	0.0871
9030624J02Rik	-0.551157	-0.530494	-0.194731	-0.29	-0.277089	-0.82	0.333106	-0.0790145	-0.8643
9130008F23Rik	-0.295785	-1.03577	0.720291	1.06	1.0237	1.03	0.609265	0.602912	-1.1681
9130011E15Rik	0.767217	-0.315043	-0.831198	-0.45	-1.54323	-3.41	-0.965126	-1.93936	-0.8485
9130019O22Rik	1.08878	-0.606127	-0.0831233	0.17	0.267587	0.31	0.454204	0.222911	0.1336
9130023H24Rik	0.118419	-0.136196	-0.024111	0.08	0.636903	0.86	-1.23176	-0.727842	0.8293
9130204L05Rik	-0.161597	0.885526	-0.167089	-0.07	-0.0132606	0.1	-1.00743	-1.25159	-1.4831
9130401M01Rik	-0.8087	-0.0235528	-0.0304378	-0.4	-0.0661153	-0.16	0.59537	0.352316	-0.1242
9130409I23Rik	-0.565305	0.253748	0.198548	-0.22	-0.0618584	0.03	-0.0952647	-0.0780283	-0.6474
9230104L09Rik	-0.133486	0.366126	-0.211279	0.03	-0.176357	0.19	-0.339718	-0.159661	-0.6727
9230110C19Rik	0.940869	1.32592	0.36886	1.54	0.587329	2.13	1.19036	0.449486	0.1672
9230110F15Rik	0.663793	-0.0479886	0.0510321	0.9	0.364851	0.24	0.706433	0.288227	-0.2999
9230112D13Rik	-0.402349	-0.314205	0.549577	0.37	0.292166	0.04	0.037589	-0.18137	-0.1889
9330159F19Rik	-0.353796	0.543869	1.15766	0.99	0.929088	2	-0.535814	-0.26128	-0.4586
9330182L06Rik	-0.121119	0.497104	0.140832	0.33	-0.0784712	0.15	0.51311	0.7763	-0.272
9330182O14Rik	-0.250956	0.0235367	0.032954	-0.21	0.353297	0.32	-0.0321897	-0.396869	-0.2413
9430007A20Rik	-0.798718	0.12291	1.83844	1.33	0.481587	0.58	0.75001	0.907649	0.1896
9430015G10Rik	-0.428569	-0.509001	0.317293	-0.11	0.169803	-0.97	0.0598205	0.0408487	-0.4947
9430016H08Rik	0.600436	0.404595	-0.239151	0.06	-0.122473	-0.04	-0.233471	0.389639	-0.2143
9430020K01Rik	1.17074	0.842145	0.0256678	0.38	0.30453	1.25	0.153631	0.0945396	-0.2413
9430023L20Rik	-0.342902	-0.413059	0.314822	0.11	1.23898	0.3	-0.0117247	1.08118	-0.3844
9430038I01Rik	0.470829	-0.266962	0.164344	0.52	0.417799	0.38	0.498928	0.442407	0.3598
9430069I07Rik	0.217272	-0.35333	-0.0653319	0.03	-0.0138895	-0.12	-0.0765047	0.0431508	-0.6322
9530002B09Rik	-0.283941	0.0433506	0.795462	0.99	0.139049	0.64	0.0753575	0.0531077	-0.3101
9530003J23Rik	0.194084	-0.787727	0.196651	0.22	1.65062	0.42	-0.0221781	0.165325	-0.3581
9530053A07Rik	0.228441	-0.278381	-0.216641	-0.26	0.00202613	-0.16	0.174737	0.610191	0.0389
9530068E07Rik	0.492061	-4.63039e-05	-0.243659	-0.03	0.0556438	-0.05	0.417303	0.523143	-0.2479
9530077C05Rik	0.202651	-0.588202	-0.181027	-0.15	0.276385	-0.14	-0.160372	-0.323923	-0.8028
9630033F20Rik	0.506181	-0.220396	-0.0106924	0.27	0.426239	0.32	0.843136	0.556339	-0.0199
9830107B12Rik	-0.0108397	0.524762	1.3684	1.39	0.112239	0.67	0.584715	0.293031	0.4034
9830147E19Rik	-0.319431	-0.955001	0.477179	0.18	0.918376	0.13	0.113875	-0.0266519	0.4026
9930012K11Rik	-0.377262	0.55904	0.704721	0.92	0.121822	0.67	1.54928	0.575486	-0.2434
9930013L23Rik	0.113165	-0.457434	0.444271	0.46	0.668485	0.12	0.452196	0.608927	0.2195
9930111J21Rik1	1.42585	0.12088	-0.330932	-0.07	-0.1284	-0.04	-0.592706	-0.565764	-0.2833
9930111J21Rik2	0.753813	-0.0382909	-1.1585	-0.24	-0.977687	-1.09	-0.650255	-0.502301	-0.3178
a	-0.0466313	0.493421	1.42852	1.71	0.581946	1.16	0.377876	0.423819	-0.486
A130010J15Rik	-2.55273	-1.53379	0.628497	-0.18	-0.0593344	-1.23	1.52385	0.256515	-1.3091
A1bg	-1.02006	-0.187116	0.519425	0.14	1.03093	0.6	0.740081	0.413134	-0.7727
A1cf	-0.552724	0.0545158	0.525647	0.05	-0.0342149	0.04	0.248243	0.167221	-0.7124
A230046K03Rik	0.795113	-0.199243	-0.717605	-0.65	-1.27076	-0.43	-0.664178	-0.381905	0.3138
A230050P20Rik	-0.292524	-0.833077	-0.574198	-0.75	-0.160525	-0.73	-0.848361	-0.686372	0.35
A230065H16Rik	-1.0795	0.26849	0.490231	0.42	-0.0807791	0.2	0.411183	0.157287	-0.1196
A2m	-0.456175	-1.56512	1.15028	1.51	1.05217	1.02	0.414399	0.260055	0.2298
A330021E22Rik	-1.11434	-0.125399	1.68977	0.61	0.885692	0.68	0.542489	0.466283	-0.3615
A330050F15Rik	0.0350079	0.66767	1.07904	1.85	0.647092	1.27	1.432	0.849518	0.5026
A330070K13Rik	1.82913	1.21255	-1.89801	-0.76	-0.426506	-0.29	-0.0610707	-0.286957	-0.0847
A3galt2	-0.201391	-0.120758	0.729212	0.36	0.366076	0.34	0.0223591	0.198943	-0.1941
A430005L14Rik	0.429536	0.194644	-0.218656	-0.14	0.477349	0.63	0.156333	0.382108	0.0894
A430078G23Rik	0.0273217	-0.0400978	0.514915	0.6	0.343259	0.43	-0.0607839	0.884824	-1.306
A430105I19Rik	-0.268907	-0.425636	0.110875	0.27	0.958956	0.21	-0.710519	0.0283138	0.8296
A4galt	-0.0127136	0.833256	0.841997	0.96	0.0627223	0.47	2.76596	3.06347	-0.6339
A4gnt	-0.197441	-1.05724	0.208523	0.27	1.19163	0.89	0.136172	0.047838	-1.1122
A530016L24Rik	0.207571	0.22301	0.318211	0.8	0.682023	1.01	0.543047	-0.00458071	0.0042
A530054K11Rik	0.2233	-0.100942	0.549147	0.12	0.975933	0.18	0.482351	0.00727564	-1.3592
A530064D06Rik	-0.337837	-0.114811	0.361408	0.29	0.506069	0.52	0.14799	0.181186	0.4256
A630001G21Rik	0.108205	1.2231	0.167411	0.24	-0.153177	0.25	-0.116558	-0.0659958	-0.7987
A630007B06Rik	-0.291933	0.258922	1.45624	0.81	0.219933	0.82	0.520242	0.28567	-0.0976
A630023A22Rik	-0.587134	0.36211	0.925285	1.12	1.56998	1.7	0.445474	0.405698	0.0038
A630033H20Rik	-0.752217	-0.0920195	0.070736	1.22	0.122563	0.62	0.02544	0.0457481	0.088
A630073D07Rik	0.39395	-0.0442194	-0.35996	-0.06	-0.10644	-0.09	0.236844	0.145571	-0.6524
A630076J17Rik	-0.147601	0.949011	-0.133032	-0.16	-0.52122	0.03	0.00485943	-0.065752	-0.2755
A630095E13Rik	-0.110961	0.0915566	0.722181	0.26	-0.105585	-0.08	-1.38934	0.0426992	0.4528
A630095N17Rik	1.31853	1.61613	0.0818706	1.04	0.397744	1.58	0.48093	1.0673	-0.3533
A730017C20Rik	-0.676809	-0.976415	1.55441	0.69	1.66607	1.4	0.206914	0.14885	0.1923
A830010M20Rik	-0.712826	0.305263	0.930253	0.16	-0.154919	-0.13	-0.111087	-0.00352051	-0.3565
A830018L16Rik	0.192421	-0.854679	0.148701	0.29	0.124024	-0.22	0.339617	0.106262	-0.1435
A830080D01Rik	-0.592926	-1.55168	0.156738	-0.05	0.0545434	-0.53	0.18338	0.256684	0.2062
A930009A15Rik	0.587997	0.767325	-0.532669	-0.13	-0.203102	-0.08	0.158927	0.0349356	-0.3751
A930018P22Rik	0.592493	0.180266	-0.219538	-0.09	-0.0134035	0.02	0.166237	0.0943642	0.3021
AA415398	0.815241	0.56475	-0.085442	0.19	-0.264186	-0.05	-1.32411	-0.561323	-0.0526
AA467197	0.139722	0.647914	0.0809239	0.04	-0.217638	-0.29	0.317175	-0.157578	0.4082
AA792892	-0.196271	-0.605572	-0.104208	-0.31	0.0354098	-0.23	-0.658285	-0.497234	-0.4585
AA986860	-0.78159	-0.401895	0.692469	-0.13	0.239185	0.07	-0.0194769	0.050291	-1.4149
AA987161	0.35794	0.336504	-0.157907	0.41	-0.0141785	0.45	1.08664	1.03753	-0.5927
Aaas	0.0909286	1.0265	-0.0810425	-0.1	-0.189467	0.06	-0.0527747	-0.77319	-0.3101
Aacs	0.656453	0.132486	0.147541	0.68	0.690259	0.84	2.51404	0.857576	0.418
Aadac	-0.628184	-0.132145	0.0816227	-0.11	0.0967245	0.2	-0.0663996	-0.0870582	-0.2606
Aadacl2	0.049112	-0.214609	-0.0353994	0.17	0.402921	0.12	0.111242	-0.149338	-0.3163
Aadacl3	1.12891	-0.651008	0.392306	1.54	1.12195	0.6	0.124342	-0.290417	0.0543
Aadat	-0.349759	0.116034	0.697249	0.49	0.194602	0.14	0.53787	0.752228	0.6426
Aaed1	0.0940987	-0.676675	-0.0385274	-0.13	0.258526	-0.01	-0.366386	-0.227847	-0.0582
Aagab	1.56488	0.0692907	-0.816005	-0.05	-0.375104	-0.71	0.183689	2.29326	-0.3467
Aak1	0.0112213	-0.29343	0.220245	0.73	1.15507	1.3	0.0657964	-0.288653	0.469
Aamdc	0.645587	0.602493	0.487644	1.62	0.541415	0.78	0.269196	0.558365	-0.0443
Aamp	0.0285176	0.155511	-2.54138	-2.79	-2.12094	-1.95	-3.20913	-2.56293	0.5313
Aanat	0.748468	0.389158	-0.293028	0.01	0.105754	0.18	-0.0799681	-0.233775	-0.5093
Aar2	-0.555356	-0.71566	-0.335897	-0.31	-0.587689	-0.47	-0.679565	-0.835253	0.2947
Aard	-0.47186	0.909194	-0.168304	-0.47	-0.376901	-0.1	-0.293468	-0.0741763	0.5122
Aars	-0.0610136	0.260021	-5.72554	-6.57	-5.05222	-5.11	-5.87176	-5.39464	-0.2964
Aars2	0.154365	-0.075322	-0.799641	-1	-4.23909	-4.57	-3.82616	-5.61649	6.5735
Aarsd1	0.128865	-0.0645491	0.0139486	-0.24	-0.286116	-0.61	0.270232	0.0120595	-0.451
Aasdh	-0.204495	-1.11812	-0.0986672	-0.64	-0.314631	-0.53	-0.0395918	0.0739958	-0.3434
Aasdhppt	-0.151996	-0.0310325	-2.50047	-4.47	-3.18489	-3.72	-3.24238	-3.5759	3.5636
Aass	-0.915251	-0.319003	2.39399	1.09	2.0351	0.83	0.762689	0.507088	-0.1789
Aatf	-1.30024	-0.0769819	-1.61652	-2.7	-1.54641	-2.05	-2.53375	-2.45413	-0.2431
Aatk	-0.995795	0.559638	0.935395	0.36	0.0325606	0.42	-0.150971	-0.270658	0.3525
AB099516	0.736805	1.12691	-1.03629	-0.39	-0.630632	-0.15	-0.934152	-0.296146	-0.2868
AB124611	-0.0461408	0.300065	0.0151605	0.01	-0.0484064	0.18	0.1116	0.492111	-0.8521
Abat	-0.118822	0.747994	0.275259	0.05	-0.0736486	0.16	0.113716	0.591373	0.6813
Abca1	-0.0152335	-1.03576	0.263303	0.41	1.02007	0.16	0.901362	1.32718	0.8453
Abca12	-0.0462884	1.20767	0.132936	0.34	-0.0011353	0.08	0.296877	0.0887362	0.3017
Abca13	-0.0526316	0.0625316	0.245843	0.19	0.0720729	0.22	-0.599768	-0.517634	-0.4933
Abca14	0.0112573	0.17957	0.167927	0.04	-0.478002	-0.16	-0.472062	0.252085	-0.8041
Abca15	0.115292	-0.161054	0.597607	0.55	0.536747	0.26	-0.0362464	-0.118639	0.2865
Abca17	0.071277	0.354038	0.0321733	0.16	0.145346	0.14	-0.579232	-0.344215	-0.2707
Abca2	2.48142	-0.373161	-1.42624	0.1	0.0830942	-0.17	0.0320442	0.145775	-0.0609
Abca3	0.58436	-0.313303	1.13501	2.57	1.09335	1.49	1.29777	1.18296	0.0674
Abca4	-0.585961	0.442107	0.935574	0.6	-0.384619	-0.15	-0.0817931	0.0453417	0.0675
Abca5	-0.0113133	-1.91595	0.0413444	0.05	0.54379	-0.06	-0.0202282	0.107592	0.1497
Abca6	-0.657138	0.760231	0.374118	-0.03	-0.00732666	0.09	0.772045	0.492874	-1.5101
Abca7	0.292427	0.149208	-0.017476	0.07	0.167523	0.32	-0.0799382	0.257404	0.4196
Abca8a	-0.130468	0.232434	0.281304	0.21	-0.290489	-0.12	0.0149423	0.0264101	-0.0071
Abca8b	0.20989	0.224132	-0.0305903	0.11	0.0384479	0.08	1.06928	0.982124	0.0348
Abca9	0.350244	0.358927	0.727372	2.24	1.26346	1.15	0.422009	0.325476	-1.0768
Abcb10	-0.455425	0.0539336	0.76095	1.2	0.0586405	0.34	1.15986	1.35227	-0.439
Abcb11	0.148168	-2.79952	-0.00910849	0.06	0.99697	0.4	0.508542	0.285936	1.0625
Abcb1a	-0.205976	-1.09703	0.547176	0.49	1.02167	1.83	0.0476966	0.373747	0.1266
Abcb1b	-0.286071	0.258813	0.95182	1.22	0.790283	1.32	0.678962	0.148792	-0.3374
Abcb4	-0.0270343	-0.508439	-0.0315311	-0.02	0.0356905	0	-0.068445	0.327225	0.2887
Abcb5	-0.182192	0.0588132	0.316957	0.06	0.235971	0.24	-0.284789	-0.246475	0.174
Abcb6	0.380419	-0.19185	0.504254	1.32	0.0643858	0.59	0.0367763	0.0509171	-0.7933
Abcb7	0.453664	0.793662	-2.87447	-3.14	-2.22185	-2.51	-1.82536	-2.35975	-0.0329
Abcb8	0.535011	-0.7906	1.56375	2.4	3.27547	1.94	3.36848	2.00238	0.5827
Abcb9	1.40122	-0.728083	-0.172459	0.94	0.702952	0.15	-0.647388	-0.0282122	-0.8765
Abcc1	0.894899	0.590977	0.182663	0.65	0.427667	0.26	-0.0437674	0.0474111	0.8734
Abcc10	0.417932	-0.0413277	0.014905	0.48	0.360049	0.29	-0.232853	-0.114393	-1.1321
Abcc12	-0.0704226	-1.21487	1.58936	1.67	2.20445	1.45	1.10208	1.64342	0.0431
Abcc2	0.00785727	0.190185	-0.0573372	-0.05	-0.0691102	-0.18	0.204217	0.167787	-1.3435
Abcc3	-0.735493	-0.628948	0.57552	0.15	0.260281	-0.07	0.173322	-0.0719636	0.0396
Abcc4	0.0769343	-0.350855	0.841007	1.59	1.24053	1.54	2.86647	1.3533	0.4132
Abcc5	1.24629	0.0836982	-0.296611	-0.25	-0.114433	-0.06	0.138279	0.19424	-0.4994
Abcc6	-0.0499466	-1.25594	0.694351	0.53	1.23231	0.23	0.529419	0.859545	-0.4484
Abcc8	0.302546	-0.0702525	1.27949	1.98	0.673293	1.28	0.285437	0.514592	-0.0298
Abcc9	0.411019	-0.315891	0.111502	0.56	0.67914	0.7	0.343219	0.0235946	-0.061
Abcd1	1.03713	-0.124263	0.234124	1.74	0.532244	0.68	0.64328	0.23584	-0.6666
Abcd2	-1.54014	-0.343227	1.76921	1.03	1.21027	1.02	0.341664	0.582593	-1.8609
Abcd3	-0.187781	-0.218694	1.24525	0.88	1.24649	1.63	0.612355	1.73995	-0.0074
Abcd4	0.0546755	0.107986	-0.343806	-0.38	-0.228343	-0.34	-0.0349534	-0.0931229	-0.4289
Abce1	-0.130103	-0.381409	-0.35036	-0.53	-0.717717	-1.1	-0.781068	-0.869644	0.3092
Abcf1	-1.29198	0.102911	-4.42477	-5.05	-3.92683	-4.11	-5.04774	-4.55728	-0.1759
Abcf2	0.799497	0.335924	-2.45006	-1.16	-2.16593	-2.44	-0.664154	-0.726338	0.0569
Abcf3	0.312638	-0.273743	-0.0112973	0.06	0.514705	0.32	0.100304	0.823667	-0.3291
Abcg1	-0.27425	0.248202	0.561293	0.5	0.000904362	0.12	0.646597	0.523253	0.449
Abcg2	-0.0784619	0.175262	0.467807	0.24	0.408668	0.95	-0.26979	-0.15523	0.7147
Abcg3	0.210864	0.886252	0.407138	0.88	-0.102735	0.51	0.0334634	-0.0788594	0.105
Abcg4	0.371558	-0.222851	0.304528	0.21	0.257498	0.16	0.369534	0.0420793	0.0698
Abcg5	0.10621	0.48836	-0.0693555	0.06	-0.104993	0.02	0.481324	0.535869	1.1929
Abcg8	0.376148	-0.470168	-0.0918745	0.25	0.237327	0.37	1.1262	0.648455	-0.7453
Abhd10	-0.792875	0.22211	0.0988936	-0.23	-0.163074	-0.31	-0.490461	-0.461828	-1.5735
Abhd11	-0.186815	0.614235	0.639358	0.49	-0.881112	-0.35	-0.282464	-2.55944	3.6008
Abhd12	0.526493	-0.109419	0.159946	0.29	0.567065	0.38	0.602626	0.100841	-0.2537
Abhd12b	-0.211224	-0.693595	0.238257	0.09	0.287436	-0.22	-1.34089	-1.26301	-0.2628
Abhd13	0.355814	-0.137068	0.212218	0.24	0.288981	0.23	0.494836	0.208563	0.2048
Abhd14a	-0.318153	-0.379163	0.201013	0.13	0.652673	0.47	0.409271	0.310602	0.0761
Abhd14b	-0.178096	-0.0458658	-0.126333	-0.33	-0.181259	-0.1	0.073219	0.142651	-1.1091
Abhd15	0.939224	-0.190623	-1.93117	-0.4	-0.0719369	-0.12	-0.00723473	-0.0645913	-0.3675
Abhd16a	0.50458	0.304353	-0.106679	0.09	-0.136291	0.08	0.361554	0.109533	0.3925
Abhd16b	0.523985	0.192364	-0.0678925	0.52	0.525737	0.25	0.132984	0.199091	0.0286
Abhd17a	0.518789	-1.95874	0.355651	0.97	0.336914	-0.07	0.276958	0.0128591	-1.8181
Abhd17b	0.393165	-0.022506	-0.550175	-0.3	0.17849	0.1	0.982937	0.819697	-0.3972
Abhd17c	-0.21923	-0.303793	0.129106	0.5	-0.0107051	0.05	1.20872	1.78078	-0.5063
Abhd2	0.00422918	-0.397275	0.345569	1.28	0.506229	1.03	0.327293	0.304928	0.3329
Abhd3	0.745888	1.02468	0.484963	0.68	0.525901	1.47	0.792267	0.668398	-0.757
Abhd4	-0.609619	1.22789	-0.425945	-0.65	-0.192438	0.13	0.285391	0.160027	0.2546
Abhd5	-0.0292865	0.138543	-0.000610229	-0.09	-0.0207715	-0.06	0.409973	0.244783	-0.3488
Abhd6	1.00803	0.795763	-0.101859	0.32	0.330801	0.38	0.212786	0.328373	0.1329
Abhd8	-0.72551	-1.1007	-0.257533	-0.81	-0.0189578	-0.15	-0.669008	-0.843821	0.2676
Abi1	-0.0732027	-0.994612	-0.267329	-0.29	-0.336456	-2.37	-0.170284	-0.136256	-0.0838
Abi2	-0.0672618	-0.320152	0.19287	0.09	0.16054	0.09	0.081121	0.0762354	0.2623
Abi3	-0.148801	0.0670644	0.547461	0.24	0.8146	0.62	1.11416	1.54491	0.2074
Abi3bp	0.822989	0.303771	0.0381915	0.97	0.1694	1.05	0.250182	0.158491	0.2956
Abl1	0.305747	0.662843	0.128397	0.16	0.193048	0.21	0.345632	0.548442	0.4139
Abl2	-1.55117	0.124678	0.995722	0.05	-0.112155	0.03	0.645178	0.74496	0.1619
Ablim1	-0.29772	0.698656	-0.0747334	0.01	-0.625183	-0.15	0.295652	1.00019	-0.0261
Ablim2	-0.00381381	-0.586689	0.382178	1.23	0.813018	0.68	0.215969	0.568263	0.1121
Ablim3	0.0973299	-0.0926687	-0.368604	-0.14	-0.483554	-0.57	-0.251545	-0.092913	0.5843
Abo	1.09026	2.13639	-0.399578	-0.06	0.0274137	0.47	-0.401926	-0.106885	0.1549
Abr	0.0192657	-0.0119584	1.06049	1.01	1.33352	1.88	0.119465	0.0603617	0.4139
Abra	0.0943232	0.269465	0.22959	0.19	0.143891	0.15	-0.473151	-0.567525	0.8775
Abracl	0.0743901	0.209844	0.7296	0.83	0.26897	0.53	-0.262518	-0.0556792	-0.0206
Abt1	-0.490234	-0.124456	-5.72563	-6.57	-4.95794	-5.11	-5.72563	-5.45679	-0.2826
Abtb1	0.841618	-1.55131	0.589589	1.29	0.940866	0.62	0.683184	0.0206246	0.2124
Abtb2	0.214345	-0.62282	0.623005	0.7	0.139865	-0.15	-0.0550052	0.314351	-0.3223
Acaa1a	0.440482	0.629799	-0.625841	-0.24	-0.365492	-0.03	-0.137188	-0.209583	0.1659
Acaa1b	-0.830288	0.788473	1.18135	0.53	0.0174543	0.65	-0.0298083	0.0573242	-0.0607
Acaa2	0.295397	0.800213	-0.209544	-0.2	-0.223602	-0.08	0.0335551	-0.116475	0.6932
Acaca	-2.91308	-0.016683	0.893721	-0.25	0.0723573	0.11	-1.51801	-2.50733	-0.1855
Acacb	-0.708654	0.975507	-0.0200266	-0.17	0.508816	0.58	-0.324648	-0.298455	-0.3509
Acad10	-0.167447	0.532163	0.682861	0.39	0.14982	0.51	-0.00515808	-0.0354331	-0.1009
Acad11	0.158516	0.136984	0.0612371	0.27	0.156106	0.2	0.202012	0.386069	-0.8822
Acad12	-0.240056	0.131118	-0.305868	-0.73	-0.215748	-0.17	-0.453256	-0.291191	0.1575
Acad8	-0.353871	0.184279	-0.301189	-0.29	-0.144253	-0.11	0.135874	-0.215568	-1.3743
Acad9	-0.501016	0.313079	-0.605384	-1.15	-2.91437	-2.57	-0.0077	-1.90891	4.7878
Acadl	0.439705	0.959546	0.0682321	0.07	-0.34372	0.06	0.433977	0.278641	0.3601
Acadm	-0.457594	-0.676404	0.682798	-0.74	0.0323807	-0.75	0.0289578	0.211048	-2.7139
Acads	0.221904	-0.0557085	0.0878063	0.84	0.934204	2.39	0.345942	0.729647	-0.3113
Acadsb	0.0929026	-0.660561	-0.360445	-0.42	0.0618186	-0.15	-0.210566	-0.152177	0.0611
Acadvl	0.530159	0.197828	-0.486991	-0.94	-0.129004	-0.02	0.0315823	0.725156	-0.6896
Acan	0.2373	0.49999	0.378374	0.75	0.552281	0.69	0.609477	0.527707	0.0284
Acap1	0.168696	0.15244	-0.364122	-0.32	-0.179914	-0.2	-0.104059	0.140233	-0.5522
Acap2	0.688691	-0.367966	-0.117072	0.27	0.341249	-0.49	-0.927285	-0.156824	0.3164
Acap3	-0.804724	-0.561801	1.61147	0.7	1.09043	0.58	0.014056	-0.0297081	0.6669
Acat1	0.131204	-0.0657109	-0.438699	-0.24	-0.346246	-0.3	0.281674	0.86763	-0.7511
Acat2	-0.441795	-1.56438	1.37201	1.16	1.61634	0.92	0.684758	0.464035	0.1765
Acat3	-0.0419187	-0.133516	1.34661	1.49	1.57881	1.61	-0.266729	-0.90913	0.1872
Acbd3	-0.240757	-0.145954	0.233846	0.24	-0.0205401	-0.1	0.327371	0.394954	-1.4582
Acbd5	-0.186848	-1.15053	0.749358	0.34	0.24798	0.08	0.0985101	0.783015	0.2186
Acbd6	0.215782	0.0466149	1.03437	0.91	0.610131	0.74	0.110353	0.0395339	1.852
Acbd7	0.0608679	-1.43541	-0.142884	-0.14	-0.139422	-0.34	0.0722997	0.0559164	-1.9076
Accs	-0.259157	-0.0292507	0.0268672	0.01	-0.0418525	0.06	-0.174615	-0.119877	-0.4725
Accsl	-0.0953807	-0.0686005	0.349825	0.12	0.532937	0.54	-0.102066	0.305822	-1.233
Acd	0.176829	0.0693654	-3.28384	-3.41	-4.5479	-4.14	-3.11395	-2.92901	0.0373
Ace	-0.925293	-0.0940889	1.72182	0.59	0.396265	0.42	0.204114	0.0152543	1.078
Ace2	-0.496261	0.0625213	2.2608	1.31	1.23395	2.34	1.19303	1.06369	-0.0484
Ace3	-0.733975	-1.32869	0.751606	0.08	1.50391	0.08	-0.124974	0.15669	-1.6191
Acer1	0.512247	-0.492174	0.30894	1.07	0.478333	0.16	-0.0236281	-0.0550501	0.5302
Acer2	0.180349	0.388204	-0.669767	-0.49	-0.825712	-0.73	-1.86322	-0.609296	-0.0013
Acer3	0.29039	0.106615	-0.323788	-0.17	-0.709264	-0.35	-0.456074	-0.39058	-0.0523
Ache	0.0153003	0.314283	-0.0805787	-0.1	-0.418292	-0.2	-0.621166	-0.92562	0.9078
Acin1	0.363324	-0.59048	-0.339763	0.04	1.11432	0.7	0.0841124	-1.2419	0.8968
Ackr2	0.520151	1.69201	-0.155067	-0.03	-0.0265274	0.06	0.923048	0.509906	-0.9308
Ackr3	-0.450323	-0.464198	1.04619	0.43	0.423201	0.18	0.379012	0.176823	-1.3007
Ackr4	-0.091663	-0.20273	0.631844	0.31	0.213331	0.4	0.723719	0.656707	0.2538
Acly	0.101752	0.97725	-0.30169	-0.41	-1.07475	-0.35	-1.15021	-2.24387	0.0329
Acmsd	-0.253731	-0.398596	0.39949	0.35	0.710233	0.55	0.0576853	0.12941	0.6593
Acn9	-0.686851	-0.592936	0.513909	0.2	0.272308	0.36	0.358534	0.413092	-0.8127
Acnat1	0.166049	0.0397491	0.298828	0.48	0.110321	0.02	1.4804	0.506101	-0.7686
Acnat2	-0.334545	0.0234111	0.443819	0.32	0.312009	0.4	1.25363	1.58438	-0.3643
Aco1	-0.66641	1.52389	0.246473	-0.08	-0.334946	-0.04	0.223208	1.64029	-1.4929
Aco2	0.364188	0.200638	-4.49519	-4.98	-3.85388	-4.09	-4.67311	-4.48437	6.5735
Acot1	0.226102	0.549875	0.138646	0.56	0.106135	0.69	0.455744	0.598231	0.136
Acot10	0.0101234	-0.596702	0.99424	1.31	2.41491	1.49	0.859251	0.691189	0.0842
Acot11	-0.214432	-0.14446	-0.0993929	-0.62	0.093448	0.01	-0.307262	0.445829	-0.1368
Acot12	-0.247888	0.28515	0.316966	0.62	0.0631621	0.44	-0.043007	0.387705	-0.356
Acot13	-0.381415	0.329688	-0.307858	-0.44	-0.717617	-0.4	-0.220136	-0.395053	-1.8693
Acot2	-0.0183063	-2.00348	0.144038	0.23	1.62222	0.38	0.337427	0.549199	-0.0461
Acot3	0.380577	-1.36208	0.153469	0.5	0.405692	0.1	0.552579	0.150591	0.464
Acot4	1.628	0.998069	0.121154	1.31	-0.0378672	0.72	0.463467	0.292773	0.4883
Acot5	0.0295561	0.637116	-0.312438	-0.09	-0.228107	-0.07	-0.333095	-0.464572	-1.0575
Acot6	0.243986	-0.192728	0.307401	0.74	0.19209	0.33	0.0288543	0.50185	-0.1801
Acot7	-0.799716	-0.10213	1.38839	0.63	0.533064	0.68	1.62368	2.02952	0.0742
Acot8	0.17258	-0.272015	-0.53401	-0.38	-0.179047	-0.24	-0.034139	0.115438	-0.034
Acot9	-0.457634	-0.282515	1.27408	0.83	0.80664	1.27	1.21217	0.692582	0.0833
Acox1	0.916347	0.377163	0.92712	0.91	0.950048	1.19	0.209101	0.310772	0.2642
Acox2	-0.297366	0.244728	0.188598	-0.22	-0.352066	-0.36	-0.227242	-0.0467636	0.355
Acox3	0.0524007	0.197842	0.61781	0	0.287267	0.8	2.23342	0.87012	0.064
Acoxl	-0.492353	-0.0250875	0.942623	0.86	0.626309	0.75	0.330367	0.188051	-0.2239
Acp1	0.239867	0.198374	-0.586607	-0.66	-0.511276	-0.54	-1.94412	-1.17062	-0.2489
Acp2	0.365157	-0.056832	0.118535	0.53	0.205562	0.28	0.1616	0.15643	-0.0222
Acp5	0.303634	0.132798	0.679961	0.63	0.258582	0.67	0.735907	1.36657	-0.1125
Acp6	0.38191	0.855507	0.0391799	0.32	-0.224118	0.08	1.01442	1.1083	0.0827
Acpl2	0.0314736	0.240385	2.57474	2.44	2.07172	2.38	2.38202	2.53982	-0.0622
Acpp	-0.580865	-0.306226	0.91273	0.26	0.686087	0.42	1.06885	0.852776	0.1747
Acpt	0.123641	0.159021	0.285334	0.39	0.378979	0.3	-0.131213	0.180011	0.2325
Acr	0.0339898	-0.121845	0.102482	0.09	0.191707	0.12	0.113221	0.0754389	0.9399
Acrbp	0.775162	-0.401911	-0.169375	0.37	0.336407	-0.02	0.172454	-0.269562	-0.5159
Acrv1	-0.52128	0.110688	0.165852	-0.09	-0.0270411	0.1	0.846572	0.468718	0.6263
Acsbg1	0.158279	0.0223537	0.199963	0.45	0.133253	0.15	1.07794	1.97923	-0.5725
Acsbg2	0.121385	0.629555	-0.30533	-0.03	-0.0325511	0.05	0.13772	0.199623	0.008
Acsf2	-0.802411	0.874891	0.690621	-0.36	-0.756595	-0.46	-0.842023	-0.4309	-1.9739
Acsf3	0.792819	0.184241	-0.193817	0.16	-0.162486	-0.11	-0.0894831	0.115979	0.8312
Acsl1	1.13474	0.326844	-0.208005	0.19	0.184574	0.45	0.437743	0.0459003	-0.4024
Acsl3	1.9175	1.29654	-0.633713	0.01	0.0946573	0.19	-0.215764	-0.944394	0.2927
Acsl4	0.348151	0.144508	-0.419409	-0.09	-0.0443643	0.22	0.679538	1.26223	-2.1888
Acsl5	0.426086	-0.0829567	0.28537	0.93	0.837829	0.67	-0.106466	0.223846	0.0138
Acsl6	0.31848	-0.231007	0.344805	0.33	0.613318	0.42	-0.0367862	0.0122996	-0.4713
Acsm1	-0.458356	0.280728	0.763075	0.49	0.433052	0.78	0.535883	0.78154	0.3267
Acsm2	0.0720313	-0.118347	-0.0846713	0.13	0.131784	-0.12	0.510961	0.886764	0.8379
Acsm3	0.582457	-0.555267	-0.343878	-0.16	-0.0623526	-0.27	-0.526196	-0.196249	0.537
Acsm4	0.602073	0.0135345	0.101218	0.34	0.460304	0.8	0.0589038	0.247286	-0.2742
Acsm5	-0.153143	-0.281687	-0.0119921	-0.27	0.452741	0.04	-0.166915	0.0730186	-0.0214
Acss1	1.27364	-0.394561	-0.235995	0.14	0.70597	0.18	0.199072	0.350796	0.133
Acss2	0.588832	0.328939	0.421242	0.35	-0.153883	0.28	0.883217	0.855363	-0.9236
Acss3	-0.550132	0.303106	0.981722	1.03	0.921657	0.95	1.34003	0.207657	-0.1657
Acta1	-0.212977	-0.499195	0.57958	0.31	0.441008	0.22	0.72264	0.912633	-0.0405
Acta2	0.292129	-0.59989	-0.331558	-0.02	0.348117	0.27	-0.357553	-0.278092	-0.0182
Actb	-1.81741	-0.647953	-2.50466	-2.88	-2.02293	-2.38	-3.17745	-4.29889	0.3405
Actbl2	-1.09839	0.468535	0.366899	-0.13	-0.464481	-0.19	0.0932328	0.0570513	-0.2035
Actc1	1.56356	0.325903	-0.273276	1.15	0.766673	1.4	0.83176	0.600112	0.4143
Actg1	-0.310002	-0.0780266	-0.40562	-1.58	-0.565253	-1.16	-1.64393	-1.09487	0.195
Actg2	-0.404201	-0.199209	0.730718	1.11	0.83612	0.51	0.00339422	0.212276	0.1384
Actl10	-0.363887	0.106964	0.38787	0.03	-0.379606	-0.26	-0.0720829	0.241384	0.5013
Actl11	-1.93756	0.290885	1.27597	0.41	0.446763	0.58	0.442101	0.752183	-2.4817
Actl6a	0.396156	0.0277297	-5.29198	-5.87	-5.34028	-5.87	-5.61649	-5.10834	0.9449
Actl6b	0.364088	0.0649839	0.436289	0.94	1.05737	1.08	0.321101	0.258767	0.3473
Actl7a	-0.220745	-0.18727	0.397569	0.09	0.580351	0.76	0.550458	0.597458	-0.5959
Actl7b	0.304091	-0.0864002	0.269648	0.23	0.276129	0.31	0.30539	0.00297771	-0.1113
Actl9	-0.51026	0.327081	0.0584324	-0.12	-0.205139	-0.16	-0.0739109	0.0774831	-0.1446
Actn1	-0.67325	-0.287208	-0.0382932	-0.42	-0.326938	-0.4	0.550466	0.695286	-0.3056
Actn2	0.743871	0.116746	0.961622	1.4	0.735052	0.81	0.245561	0.54119	0.0567
Actn3	-0.0239639	-0.556091	-0.0376744	-0.01	0.0514269	0.09	0.142177	0.138947	-0.0992
Actn4	-0.23308	0.191927	-0.740857	-0.36	-0.959399	-1.49	-1.63449	-1.2792	0.5586
Actr10	-0.0845096	0.174862	-3.96963	-4.11	-2.9834	-3.27	-3.98487	-3.55653	-0.939
Actr1a	-0.100967	2.33054	-0.0362825	-0.35	-0.883481	-0.33	-0.72981	-1.47025	-0.2402
Actr1b	-0.288308	1.7633	-2.96156	-2.3	-3.5931	-2.99	-2.49725	-3.45642	0.1694
Actr2	0.259361	0.683715	-1.134	-2.21	-1.75725	-1.85	-1.37058	-1.23299	0.2517
Actr3	0.392472	0.121928	-0.673369	-0.25	-2.4991	-2.04	-1.40727	-2.65455	0.7375
Actr3b	-1.09176	0.317042	0.634629	-0.02	-0.000195135	-0.03	0.332844	0.138705	0.0894
Actr5	-3.5668	-2.17848	3.71186	0.5	1.19246	0.28	0.991618	2.78746	-0.0784
Actr6	-0.668203	0.0195228	-0.409886	-1.27	-1.30471	-1.31	-0.778285	-2.6931	0.2764
Actr8	-0.205987	0.9472	-0.891115	-0.8	-3.26264	-3.31	-1.17671	-2.47906	2.3964
Actrt1	-0.431542	0.453084	0.245406	0.36	0.116299	0.12	0.436971	0.490783	0.1907
Actrt2	-1.0372	-0.287969	1.73977	0.88	0.929835	0.79	1.0412	0.414768	-0.4711
Actrt3	0.608723	-0.981373	-0.215933	0.1	1.42946	0.42	0.452844	0.441438	-0.078
Acvr1	0.858444	0.246735	0.421987	0.81	-0.0107336	0.27	0.274866	0.605961	0.1247
Acvr1b	-2.32041	0.0118217	0.688603	-0.49	-0.321064	-0.27	-0.461293	-0.261621	0.6467
Acvr1c	0.979203	0.587497	-0.938656	-0.58	-0.259468	-0.32	-0.00784933	0.222527	0.1919
Acvr2a	-0.238407	-0.803611	0.0105094	-0.23	-0.0588385	-0.3	0.382103	0.453352	0.5091
Acvr2b	-1.48903	-1.01578	0.175766	-0.5	0.113341	-0.32	0.970166	0.664023	0.1789
Acvrl1	-0.825601	-0.527657	0.628502	-0.15	0.369723	0.34	-0.0311395	-0.00120635	0.2028
Acy1	-0.576639	-0.627607	0.563098	0.19	0.101026	0.03	-0.106806	-0.203415	-0.155
Acy3	-0.0285902	-1.46386	0.223257	0.32	0.539134	0.26	0.105138	0.219369	0.613
Acyp1	-0.00320002	2.00279e-05	1.19433	1.23	1.65125	2.47	0.0809164	0.187452	0.4331
Acyp2	1.11691	0.791178	-0.286901	0.41	-0.294803	0.12	-0.0667512	-0.146625	-0.9541
Ada	0.206229	-0.506442	-0.0724188	-0.36	0.526649	0.15	-0.81047	-0.361226	-0.0563
Adad1	-0.0289847	0.283947	0.0762455	0.44	-0.0816814	0.55	-0.146258	-0.659494	0.8794
Adad2	-0.263839	-0.461614	0.315281	0.29	1.46662	0.6	0.015858	0.417984	-0.5949
Adal	0.686973	-0.457294	0.238741	0.71	0.596167	0.11	-0.0480949	-0.0624126	-0.7157
Adam10	0.000943888	-0.0193948	0.325149	0.22	0.536744	0.49	0.216643	0.210718	1.6633
Adam11	0.449511	-0.395717	-0.899247	-0.22	-0.287725	-0.54	-0.073297	-0.0947311	-0.8997
Adam12	1.00851	-0.222502	0.104047	0.91	0.775859	0.43	0.253463	0.172669	-0.1089
Adam15	-0.576535	0.575208	1.00186	0.18	-0.11753	0.35	0.08285	0.19586	-0.0674
Adam17	0.0706314	0.167802	0.119872	-0.03	-0.204066	-0.16	-0.380216	-0.340643	0.0833
Adam18	-0.131269	-0.0522268	0.188073	0.49	0.0495737	0	0.570944	0.414663	-0.3268
Adam19	0.174811	-0.258818	0.317964	0.26	0.0596914	0.08	-0.273142	-0.311545	0.5627
Adam1a	-0.392152	1.2865	0.0512241	0.21	-0.151416	0.35	0.225125	0.0325968	-0.5643
Adam1b	0.519794	0.358077	-0.690997	-0.34	-0.475115	-0.12	-0.233768	0.200378	-0.4044
Adam2	-0.741829	0.125482	0.579381	-0.3	0.185033	0.3	-0.00297713	0.0709314	0.0334
Adam20	0.27668	-0.247841	0.295253	0.28	0.572539	0.1	0.0160998	-0.0821919	-0.0536
Adam21	-0.133555	-0.809008	-0.168404	-0.14	0.385062	0	0.116896	0.168746	-0.1507
Adam22	-0.135513	0.432108	0.483107	0.29	0.239076	0.08	0.153069	-0.0302916	-0.3444
Adam23	0.0333297	-1.01061	0.503257	0.01	-0.0321157	-0.32	-0.356602	-0.268507	-1.261
Adam24	-0.455406	-0.277768	-0.113875	-0.19	-0.0379507	-0.6	-0.059829	0.280049	-0.1567
Adam25	0.0697721	0.0852528	-0.219455	-0.5	-0.0809836	0.12	-0.313391	-0.31374	-1.024
Adam26a	0.178025	0.509018	0.186483	0.21	0.176194	1.06	-0.240204	-0.0157519	-1.1125
Adam26b	-0.251314	-0.0302276	-0.101684	-0.38	-0.159149	-0.14	0.128437	0.0227798	0.0242
Adam28	-0.507356	-0.462767	1.85928	1.12	0.381004	0.46	0.564788	0.445494	-1.5306
Adam29	0.26018	-0.320032	-0.170843	0.34	0.400468	0.28	0.372766	0.0877015	-0.2431
Adam3	0.0187982	-0.182635	0.685545	1.23	1.17693	2.19	1.61541	1.13291	-0.0558
Adam30	1.2167	1.02795	-0.187146	0.35	0.0522721	0.14	0.0165204	0.0273889	-0.8391
Adam32	0.0192193	0.134702	0.0936448	0.03	-0.235775	-0.08	-0.688805	0.221767	-0.3066
Adam33	0.0115277	-0.316774	0.0239045	-0.12	0.23869	0.1	-0.696897	-0.432476	0.2599
Adam34	0.583337	0.362614	-0.79993	-1.27	-1.24408	-1.36	-0.693846	-0.303513	-0.1989
Adam39	0.234397	-0.110791	0.287841	1.12	0.684678	0.44	0.7934	0.878361	-0.7385
Adam4	-0.549061	-0.129255	1.3435	0.86	0.379238	0.24	0.168466	0.683571	0.1976
Adam5	0.933559	0.11781	-0.052462	0.9	0.929992	0.81	0.249023	0.504156	-0.3661
Adam6a	0.289742	0.149582	0.458564	0.32	-0.139676	0.05	-0.0167585	-0.0711526	0.1753
Adam6b	-0.0830258	0.686529	-0.0735838	-0.09	-0.149954	-0.03	0.331728	0.150969	-0.5797
Adam7	-0.793887	1.68554	0.25101	-0.06	-0.354641	-0.01	0.703807	0.343969	-0.061
Adam8	-0.194124	-0.306504	0.276691	0.18	0.213689	0.04	0.64107	1.32778	0.0092
Adamdec1	0.152764	0.901308	-0.160415	-0.02	-0.0965216	0.19	0.238821	0.256284	-0.101
Adamts1	0.819157	-0.688791	-0.131038	-0.09	0.0489523	0.11	2.2147	2.76154	-0.2062
Adamts10	0.291594	0.62101	-0.607709	-0.19	0.184166	-0.07	-0.0422906	0.0247404	0.3451
Adamts12	-0.376052	0.729205	0.153997	0.09	0.00260035	0.23	-0.256392	-0.0173566	0.2546
Adamts13	-0.122519	-0.997484	0.193343	-0.06	0.0558694	-0.19	0.686351	0.97066	0.6895
Adamts14	-0.476051	-0.803844	2.09689	2.33	1.32744	0.1	0.941389	1.26498	0.0011
Adamts15	0.0957741	0.146887	0.352101	0.69	0.343907	0.57	0.217677	0.527427	-0.7713
Adamts16	-0.045029	-0.730588	0.160467	0.35	1.17697	0.69	0.662515	0.428874	-0.099
Adamts17	-0.626695	-0.0911217	0.63874	0.17	0.487636	0.1	0.767666	0.471121	0.4255
Adamts18	-0.277672	0.490532	0.635664	0.79	0.948863	1.16	0.235804	0.111586	-0.5303
Adamts19	0.365192	-0.269018	0.684822	1.18	0.832638	0.39	0.559542	0.554966	-0.5228
Adamts2	-0.634656	0.254382	0.301279	-0.3	-0.62272	-0.13	0.155637	0.336034	0.5389
Adamts20	-0.593131	-0.387545	0.984438	0.6	0.781209	0.56	0.271653	0.28293	-0.2419
Adamts3	-0.0880933	-0.0585734	0.856147	0.37	0.849357	0.79	2.32427	1.41183	0.2022
Adamts4	-0.394839	-0.261673	0.536878	0.41	1.27349	0.62	-0.0391748	0.0154122	0.114
Adamts5	0.320757	0.5275	0.254046	0.76	0.16484	0.8	0.487769	-0.0378099	-0.7988
Adamts6	-1.09837	-0.17802	0.657825	0.08	0.442969	0.5	1.78979	0.722148	0.1359
Adamts7	1.36684	-0.539702	0.119803	0.71	0.872302	0.55	0.337668	0.139172	0.1574
Adamts8	-0.778591	0.177139	1.31036	1.43	0.318085	1.17	1.1715	1.14226	0.3903
Adamts9	-0.4462	-0.165704	1.59796	1.06	0.901846	0.78	1.01822	1.41057	0.2004
Adamtsl1	-0.0636343	-0.000517474	0.14709	0.27	0.065494	0.23	0.130361	0.148547	-0.153
Adamtsl2	0.045661	-0.8605	0.0989654	-0.02	0.480554	0.06	0.398686	0.732283	-0.0334
Adamtsl3	-0.000147716	-0.170167	0.0951726	-0.31	0.221797	0.08	-0.0325645	0.463221	0.2044
Adamtsl4	1.73368	1.90173	-1.37099	-0.99	-0.998907	-0.56	-1.22458	-0.93726	0.151
Adamtsl5	0.114671	0.387619	-0.27509	-0.01	0.263461	0.25	-0.138126	-0.0819672	-0.15
Adap1	0.414056	0.346597	0.0151808	0.32	-0.0526229	0.04	0.727132	0.306673	0.7132
Adap2	0.00746928	-0.017699	0.527797	0.4	0.150491	0.35	0.0563023	0.033307	-0.0926
Adar	0.0507141	-0.421355	0.162636	0.27	-0.239111	-0.28	0.268497	-0.00538503	-0.0257
Adarb1	-0.0541061	0.00854913	0.437014	0.69	0.363996	0.54	0.438849	0.19692	-0.0667
Adarb2	-0.0955147	0.951302	0.254183	0.47	0.0620085	0.69	0.413065	0.782421	0.697
Adat1	0.401649	0.73671	0.271284	0.3	0.21862	0.61	0.615635	-0.089777	-0.0053
Adat2	-0.0318863	0.477296	0.0396565	-0.01	-3.28446	-3.79	0.610224	-4.10386	0.2502
Adat3	-0.0859532	-0.264011	-0.532718	-1.02	-3.45188	-4.11	-1.31041	-5.29198	1.5054
Adc	0.175753	0.156902	-0.239592	0.16	0.0690223	0.14	-0.310405	-0.115947	0.0863
Adck1	0.166859	-0.511448	0.221984	0	0.145278	-0.08	-0.198339	-0.0116352	-0.1266
Adck2	0.943294	1.31766	-1.18603	-0.4	-0.704788	-0.08	0.121295	1.13598	0.14
Adck3	0.35563	-0.69417	-0.328643	-0.14	-0.463469	-0.48	-0.0784987	0.247961	-1.7957
Adck4	0.106851	1.17692	-1.64605	-1.64	-4.61168	-2.88	-0.638436	-3.68142	6.5735
Adck5	-0.35304	0.944273	-0.137163	-0.25	-0.204456	0.07	0.286951	0.164595	-0.5166
Adcy1	0.0275499	0.185223	0.156896	0.14	-0.297419	-0.05	0.688173	0.420495	0.0312
Adcy10	0.658015	0.3163	0.63548	1.63	0.632115	1.29	1.1299	0.626345	0.4442
Adcy2	0.213878	0.104202	0.144527	0.88	1.03095	0.65	0.720655	0.555531	0.0356
Adcy3	0.775514	-0.0305024	-0.0478796	0.33	0.611265	0.83	0.418585	0.440798	-0.8466
Adcy4	0.549899	-0.783206	0.0435054	0.85	0.569947	0.65	0.290329	0.365553	-0.2494
Adcy5	-0.163692	0.0665268	0.826471	0.81	0.171508	0.21	0.227784	0.537956	-0.347
Adcy6	0.229239	-0.0824919	-0.0202698	0.16	0.125496	0.08	1.06372	1.0207	-0.0997
Adcy7	0.13165	0.28136	-0.0940355	-0.22	-0.315581	-0.3	0.334542	0.203897	-0.652
Adcy8	-0.562529	0.0239205	0.602149	0.56	0.482502	0.67	2.27807	1.28687	0.0046
Adcy9	0.715104	0.483649	-0.333745	0.33	-0.00399026	0.13	-0.0869814	0.0408237	-0.924
Adcyap1	0.214169	-0.167411	0.0495842	0.21	0.176767	0.41	-0.0075571	0.220228	-0.3174
Adcyap1r1	0.346724	0.836279	0.000585968	0.09	-0.116214	0.13	0.581773	0.0777558	0.1413
Add1	0.314095	0.223735	0.189366	0.25	0.213392	0.28	-0.0540142	-0.369214	0.1975
Add2	0.109017	-0.0666838	0.424565	0.46	0.651525	0.52	0.364335	0.896143	0.0566
Add3	0.346903	-0.292491	-0.809014	-0.94	-0.387329	-0.21	-0.31591	-0.0844037	-0.4444
Adh1	0.546879	0.911457	0.109737	0.39	0.0918978	0.14	0.448672	0.997453	-0.3711
Adh4	0.157408	0.246094	-0.0250626	0.09	0.041871	0.05	0.193889	0.26504	-0.501
Adh5	0.178963	0.0983892	-0.291722	-0.16	-0.141027	-0.16	-0.561816	-0.349922	-0.5696
Adh6a	-0.187775	0.34639	1.47405	1.55	1.56298	2.02	0.386378	0.443104	-0.3363
Adh7	0.13172	-0.0484932	-0.221981	-0.07	0.14679	0.05	-0.0375187	-0.150036	0.2156
Adhfe1	0.305552	-0.0383577	-0.0225769	0.29	0.790538	1.05	0.752453	0.867058	-0.6137
Adi1	0.118931	0.256404	0.682036	0.28	0.57778	0.24	-0.14024	-0.0413361	-0.4353
Adig	-0.636	-0.574451	0.90982	0.9	0.626858	0.37	0.750587	0.480046	-0.0241
Adipoq	0.548797	-0.170281	0.0717617	0.73	0.69588	0.48	0.198279	0.470474	0.013
Adipor1	0.456394	-2.38053	-0.531343	-0.6	-0.107031	-0.31	1.61089	1.80312	-0.4151
Adipor2	-0.568083	0.388699	0.339143	-0.12	-0.111458	-0.13	0.258528	-0.106393	-0.1801
Adk	-0.880591	-0.749677	0.0500679	-0.42	-0.165626	-0.31	0.33555	0.147927	1.512
Adm	0.717444	-0.604069	0.0632398	0.13	0.214728	0.03	0.641555	0.540262	0.8988
Adm2	0.118063	-0.630831	0.56713	0.89	0.934841	1.08	-0.182381	0.140214	-1.3731
Adnp	-2.72397	-2.18226	1.66823	0.16	0.963668	-0.06	-0.187385	0.00826744	-0.737
Adnp2	-1.31948	0.491282	0.763445	-0.11	-0.00928062	0.24	0.283529	1.21835	-0.1455
Ado	-0.677404	-1.02564	1.31872	1.19	0.769903	0.08	0.851311	0.84795	-1.2129
Adora1	-0.332188	0.126098	1.24852	0.62	0.325537	0.81	0.831722	0.716115	0.5607
Adora2a	-0.0635069	-0.573025	0.803387	0.86	0.885932	0.98	0.553131	0.791447	0.2683
Adora2b	0.162057	-0.242578	0.112038	0.28	0.469412	0.69	0.289654	0.119827	-0.5414
Adora3	-0.912723	-0.142596	-0.206883	-0.59	-0.145697	-0.33	-0.195128	-0.139975	-0.7036
Adpgk	0.0534137	0.148529	-0.368418	-0.63	0.0313164	-0.26	-0.301178	-0.159639	-0.2875
Adprh	0.236546	0.243732	0.154914	0.17	0.0238932	0.22	0.481748	0.532882	0.3566
Adprhl1	-0.254374	-0.26767	0.3986	0.31	0.444275	0.06	-0.207304	-0.189151	0.0728
Adprhl2	0.126606	0.299462	0.259251	0.07	0.0646595	-0.01	0.149645	0.588488	0.3153
Adprm	0.464322	0.084654	-1.30398	-1.12	-0.547225	-0.41	-0.780199	-0.328325	-0.0852
Adra1a	-0.134399	-0.586498	3.18885	2.78	3.15909	2.03	0.498948	1.03168	-0.9118
Adra1b	0.225758	0.121919	0.378285	0.59	0.424368	0.26	0.641772	0.806727	0.908
Adra1d	2.52766	-0.511771	-0.178484	1.06	1.76155	1.96	0.711172	0.381216	-1.2416
Adra2a	-0.923394	0.288268	0.4086	0.44	1.33404	1.85	0.651054	1.38948	0.2581
Adra2b	2.2177	-0.0326765	-0.813362	-0.01	0.143425	-0.03	0.267049	0.115654	0.9263
Adra2c	0.701279	-0.0467076	0.062728	0.3	0.200526	0.12	0.105736	0.412733	0.7469
Adrb1	-2.14028	-0.343946	2.1587	0.43	1.16532	0.68	0.299868	0.141668	-0.9104
Adrb2	0.39844	-0.235685	-0.277474	-0.31	-0.0249916	-0.11	0.137243	1.01971	0.0718
Adrb3	-0.0379596	-0.0142468	1.66567	0.86	1.65562	0.93	1.38884	1.52297	0.3781
Adrbk1	0.536656	0.0983783	0.0708949	0.15	0.311525	0.62	0.329016	0.0910185	-0.8644
Adrbk2	0.337909	-0.692723	0.216915	0.78	0.203871	0.32	-0.378156	-0.0563744	-0.5512
Adrm1	-3.7933	-0.938469	-0.0459352	-1.65	-1.28736	-1.99	-1.74393	-3.11981	-1.3389
Adsl	0.517744	-0.0486305	-0.0245177	-0.01	0.22222	0.33	-0.0279377	-0.0522943	0.4184
Adss	0.410811	0.190933	-0.25218	0.07	-0.0317141	0.11	-0.109183	-1.60454	2.6931
Adssl1	-0.316897	-0.743363	1.20795	0.34	1.0817	0.63	0.275615	0.0183136	-0.4979
Adtrp	1.53226	0.182961	-0.0580239	0.05	-0.375685	-0.15	0.0914984	0.174151	-0.665
Aebp1	1.49603	-0.114972	-0.0540429	1.42	2.13381	1.68	0.205413	0.735422	0.3078
Aebp2	0.669612	-2.55722	-0.0152878	0.33	1.55882	0.31	1.23387	0.848662	1.5812
Aen	0.146987	0.109154	-0.107936	0.39	0.0251241	0.09	-0.319665	-0.14366	0.3356
Aes	0.752012	0.152931	-0.300369	-0.24	-0.310783	-0.13	-0.112248	-0.13692	-0.9216
AF067061	0.0969487	-0.573665	-0.387877	-0.4	-0.330222	-0.64	-0.282883	0.0134555	0.2178
AF067063	0.79211	0.155679	-0.132775	0.04	-0.191371	-0.2	0.102271	0.27725	0.0064
AF251705	-0.419594	-0.395384	-0.556136	-0.63	0.177462	-0.47	-0.257144	-0.205089	-0.1546
AF366264	-0.429091	1.38088	-0.569933	-1.07	-1.47832	-0.73	-0.219282	0.0831944	0.2067
AF529169	0.269324	-0.037288	0.318779	0.93	0.452417	0.89	1.753	1.64153	0.0198
Afap1	-0.594352	-0.847616	0.505172	0.77	0.719337	0.02	0.631212	0.941934	-0.5191
Afap1l1	0.251354	0.430462	0.0446529	0.61	0.647327	0.54	0.540696	0.564508	0.0254
Afap1l2	0.0117838	-0.047823	0.757566	0.91	0.323414	0.16	0.522759	0.267877	0.5933
Aff1	-1.55946	-0.341097	1.26669	0.46	0.247105	0.05	0.452793	0.0303486	0.1176
Aff2	0.0570952	-0.230132	0.346978	1.19	0.237854	0.27	0.32786	0.476102	-0.9047
Aff3	0.130266	-0.926351	0.438505	0.31	1.04811	0.78	0.859334	1.17869	-0.462
Aff4	0.498895	-0.083796	-0.0671028	0.04	0.168153	0.35	-0.754278	-0.440633	-0.0461
Afg3l1	0.274323	0.249538	-0.246804	0.06	0.175727	0.25	0.440542	0.192233	-0.0151
Afg3l2	-0.895774	0.11372	-0.384122	-0.71	-2.72653	-2.74	-0.279089	-0.450448	2.7541
Afm	0.124702	-0.649971	0.299277	0.48	0.422808	0.46	1.6215	0.952728	-1.0068
Afmid	0.0734526	-0.510153	-0.0199196	-0.03	0.251562	0.09	0.0479638	0.180047	-0.6367
Afp	-0.698675	1.17915	1.16252	-0.02	0.0643217	0.45	-0.206687	-0.178568	-0.019
Aftph	1.03538	0.363175	-0.377567	0.05	0.0726735	0.08	0.755007	1.08578	0.2219
Aga	-1.18434	-0.464014	1.32218	0.44	1.10159	0.68	0.379242	1.16535	0.7868
Agap1	-0.873103	-0.159813	0.386984	0.01	0.365574	0.08	0.976825	1.27602	-1.2167
Agap2	0.289421	-0.0977929	0.240627	0.45	0.264726	0.74	1.22778	1.17527	-0.0815
Agap3	0.205304	-0.00774481	0.24996	0.61	-0.111304	-0.14	-0.0926401	-0.101874	-1.3501
Agbl2	0.176025	-1.35251	0.375123	0.47	1.15978	0.51	0.207205	0.395668	-1.2592
Agbl3	-1.60053	-0.59198	0.334776	-0.08	-0.0473604	0	0.549078	1.46157	0.7314
Agbl4	-0.00935007	-0.646341	0.100774	0.22	0.491844	0.28	0.70428	0.246409	0.1205
Agbl5	-0.169264	-0.315165	0.372102	0.16	0.0419336	-0.03	0.275128	0.837013	0.4953
Ager	1.75843	-0.31122	-0.0800334	0.43	0.895777	0.34	0.275227	-0.0398874	-0.4999
Agfg1	0.530414	0.159228	-0.0301269	0.19	0.076952	0.04	0.241878	-0.068908	-0.4836
Agfg2	0.526767	0.0620547	-1.56469	-1.39	-1.02505	-0.94	-1.16775	-0.879386	-1.7905
Aggf1	0.450633	0.884828	-0.243013	0.09	-0.000407462	0.9	0.0216744	0.394643	-0.5674
Agk	-0.207998	0.249695	-0.0618281	0.02	-2.41105	-1.45	0.265599	0.0175635	0.5808
Agl	0.0736252	-0.738753	0.00900909	-0.18	0.521065	-0.08	0.216436	0.0858236	0.4089
Agmat	0.11279	0.89612	-0.224974	-0.32	-0.744328	-0.29	0.241965	0.0246214	0.0957
Agmo	1.25073	-0.291599	0.159475	1.16	1.87252	1.22	0.138791	0.815815	0.2513
Ago1	-0.148988	-0.712563	0.182683	0.57	0.0521251	0	0.268577	0.0991656	0.3736
Ago2	4.34284	0.815712	-0.0653027	2.8	6.57073	6.57	-0.293147	-0.114635	5.8746
Ago3	0.174311	0.868683	-0.0747853	0.22	-0.356245	-0.05	-0.0418467	0.00752031	-0.0689
Ago4	-0.317261	-1.17082	0.380118	0.25	0.596273	0.03	0.150971	0.150459	-0.0637
Agpat1	0.883196	-0.146071	-0.290987	0.24	0.0162778	0.01	0.407837	-0.0219321	-1.0073
Agpat2	-0.119261	1.23662	-0.100945	0.15	-0.669022	-0.34	-0.415004	-0.0450369	0.6516
Agpat3	0.192464	0.155392	-0.10328	0.17	0.0955158	0.2	0.0666156	0.306789	0.0111
Agpat4	-0.358372	-0.449921	0.0104111	-0.19	0.0801342	-0.18	1.02228	0.227714	0.8076
Agpat5	-0.238662	0.352076	-0.461265	-1.5	-2.35334	-1.33	-0.263974	-0.548928	-0.9216
Agpat6	-0.531391	0.094867	-0.75746	-2.38	-3.20128	-3.88	-2.05519	-2.27567	0.0954
Agpat9	0.437131	0.547342	0.451826	0.49	0.0817208	0.35	-0.0845932	-1.3373	-0.5412
Agps	-0.637329	-0.0620653	0.279576	-0.2	-0.179044	-0.18	-0.949495	-1.73787	-0.3233
Agr2	-0.0762399	-0.276664	0.319701	0.05	0.395818	0.18	0.228762	0.367445	-0.4848
Agr3	-0.186272	0.898986	-0.0827753	-0.62	-0.4732	-0.18	-0.690029	-0.539166	-0.7861
Agrn	0.157078	0.0253259	-0.107855	0.09	0.388607	0.05	1.34222	0.690151	0.0515
Agrp	1.13879	-1.50145	0.0987247	0.38	1.40168	0.68	-0.012147	-0.31659	0.5205
Agt	-0.204592	-0.92104	1.37434	0.9	1.00532	0.65	0.769183	0.577373	1.102
Agtpbp1	0.408894	-0.429722	0.0963005	0.12	0.234447	0.21	-0.57411	-0.0871945	0.2947
Agtr1a	0.634423	-0.323597	0.244442	0.36	0.526825	0.67	1.05655	0.815109	-0.0947
Agtr1b	-0.223416	0.158613	0.130516	-0.22	-0.301339	-0.08	0.489698	0.187228	-0.6843
Agtr2	0.530282	0.534218	0.00978885	0.28	0.331297	1.11	-0.0563114	-0.141002	-0.3597
Agtrap	-0.0542212	0.340023	0.533827	0.3	0.0266236	-0.02	-0.119135	-0.0197666	-0.2274
Agxt	0.484821	-0.148318	0.477912	1.14	0.947727	1.11	0.336668	1.26162	0.5741
Agxt2	0.466838	1.37887	-0.634587	0.01	-0.888086	-0.15	0.137571	1.02742	0.6385
Ahctf1	-0.719716	0.0151808	-2.89459	-3.06	-2.24568	-2.94	-5.34028	-4.63121	-0.3658
Ahcy	0.00450386	-0.527228	0.145818	0.07	0.440642	0.06	-0.48816	-0.393284	2.8375
Ahcyl1	0.0193722	0.00278715	-0.45914	-0.1	0.22879	-0.18	0.831976	0.0553277	-0.6194
Ahcyl2	1.20069	-0.0420765	0.0609939	0.24	0.121764	0.2	0.0601055	-0.161891	2.0585
Ahdc1	0.186739	1.11089	-0.173076	-0.03	-1.39493	-0.65	0.247714	-0.00555389	2.6412
Ahi1	0.999802	0.31954	-0.463742	0.4	-0.392221	-0.12	0.724689	0.9039	0.4567
Ahnak	-0.135576	0.0234803	0.262327	0.35	-0.101665	-0.01	0.981665	0.509174	0.1711
Ahr	-0.641593	0.59284	0.0577429	-0.26	-0.176442	0.12	-0.0254458	0.0710819	0.4641
Ahrr	-0.247977	-0.433425	0.305163	0.04	0.23313	0.07	0.243694	0.101418	0.0106
Ahsa1	-0.0574287	0.270686	0.0420629	-0.3	0.481727	0.56	0.434493	0.969499	1.5208
Ahsa2	0.526529	0.750292	-0.114124	-0.07	0.0361677	1.12	0.404413	0.0816468	0.0085
Ahsg	1.25836	0.66657	0.522886	1.4	0.584143	0.97	0.625368	0.685364	-0.1747
AI118078	0.800145	0.0729552	-0.378569	0.1	0.0624127	0.06	-0.103354	0.0551536	-0.34
AI182371	-0.201984	-0.876776	1.66465	0.71	0.587913	0.82	0.831528	1.74874	-1.6425
AI314180	-0.508845	-0.0817627	0.604245	0.24	-0.604976	-0.71	-0.155086	-0.313552	-0.0891
AI317395	0.209938	-0.0597491	-0.0567654	0.03	-0.144738	-0.09	-0.60853	-0.15428	-0.2404
AI413582	0.202481	0.842753	-0.472025	-0.6	-0.542869	-0.52	-0.514799	-0.640543	-0.0937
AI429214	0.0140751	-1.71895	0.0543592	0.45	1.22451	0.7	0.362455	2.02401	0.144
AI462493	1.13868	0.166004	-0.292939	-0.13	-1.56586	-1.57	0.594418	-0.4377	6.5661
AI464131	1.24514	-0.700359	-0.751921	-0.06	1.08108	0.63	0.114376	0.315967	-0.3846
AI467606	0.258187	0.659176	0.374738	0.11	-0.0250576	0.46	0.0494053	0.104822	-0.4081
AI593442	-1.8563	-0.965789	1.33361	0.15	0.622076	0.4	1.76112	0.995843	-0.9344
AI597468	0.130164	-0.0607852	0.168956	0.27	0.354645	0.35	-0.0703262	-0.0248062	0.1888
AI597479	1.05025	0.385375	0.306538	0.62	0.0787904	0.05	-0.120226	0.10374	-1.2129
AI607873	-0.0565016	-0.321294	0.79195	1.49	1.29642	0.68	0.0884164	0.0260731	0.4708
AI661453	0.0735279	-0.820936	1.18481	1.73	0.815363	0.64	0.409506	1.59115	-0.3736
AI747448	0.185449	-0.431999	-0.22338	-0.03	-0.0839208	-0.2	-0.188858	-0.115771	-0.2625
AI836003	-0.446384	-0.523617	1.5029	1.28	0.575593	0.54	0.351085	0.234892	0.2442
AI837181	0.17591	-0.318346	-0.131396	-0.06	0.432963	-0.01	0.273295	0.216058	-0.0077
AI846148	0.227044	0.0853433	2.27646	2.72	5.84085	5.03	6.57073	6.57073	-1.685
AI848285	-0.0720046	-0.59073	-0.778318	-1.15	-0.147667	-0.53	-0.493873	-0.236469	0.0658
AI987944	-0.156584	0.36977	0.990854	1.08	0.66582	0.72	0.149042	0.518953	0.2563
Aicda	-0.533514	-0.511232	0.698876	-0.31	0.630612	0.02	0.185129	0.0574582	-0.9518
Aida	-0.62965	0.317386	-0.41224	-0.47	-0.459909	-0.82	-1.10762	-1.20105	0.3405
Aif1	0.0340353	0.924842	0.115178	0.23	-0.296577	0.04	0.216146	0.0337801	-0.1459
Aif1l	-0.059997	0.220966	-0.0183457	-0.42	-0.24122	-0.67	-0.266589	-0.156972	-0.2545
Aifm1	0.525634	0.861561	-0.681285	-0.35	-2.89146	-2.4	0.0345748	-1.23229	4.9401
Aifm2	-0.0219832	1.3021	0.0475959	-0.07	-0.321333	-0.01	0.0655969	0.176577	0.4907
Aifm3	0.466273	0.32483	0.326627	1	0.818903	0.81	0.00232556	0.273551	-1.1274
Aig1	0.654794	0.770588	0.531119	1.26	0.445013	0.97	0.795931	0.746176	0.6555
Aim1	0.731899	0.441428	-0.0257337	0.81	0.635513	0.63	0.583978	0.62301	-0.0968
Aim1l	-0.270298	0.765111	0.892732	0.75	0.129103	0.38	0.181804	0.446625	0.0615
Aim2	-0.0184336	-0.145505	0.67921	1	0.668365	0.51	-0.594376	-0.0268099	0.0127
Aimp1	0.583701	0.3509	-0.298302	0.02	-0.0451035	0.23	0.0878295	-0.146787	-0.0068
Aimp2	0.178128	1.04085	-0.28139	-0.21	-0.422745	-0.63	-0.39266	-1.87567	-1.8495
Aip	0.0777444	0.153084	0.711616	0.81	0.763799	2.24	0.686894	1.18583	0.4267
Aipl1	1.36925	0.999682	-0.10296	0.33	0.106817	0.15	0.278744	0.392231	-1.1363
Aire	0.225194	0.00601071	0.502046	0.88	0.166792	0.48	0.36834	0.637487	0.0388
Ajap1	-0.673325	-0.861006	1.26669	0.9	0.912725	0.29	0.775822	1.16483	-0.7022
Ajuba	-1.26935	-0.720462	0.255123	-0.21	-0.32235	-1.49	1.88886	1.22133	3.3533
AK010878	0.479493	1.1696	0.855528	2.23	0.426406	1.19	0.482627	-0.380164	0.3695
Ak1	-0.164236	-0.220882	-0.00542959	-0.04	0.430203	0.56	0.223068	0.530327	-0.4628
AK129341	0.542993	0.570267	-0.16343	0.29	0.289421	1.22	-0.0289888	0.0264934	-0.6599
Ak2	0.951594	5.24359	-0.00556508	1.18	-1.78121	0	0.219148	0.0226277	3.2201
Ak3	0.613485	0.96907	-0.100328	0.07	-0.0966924	0.33	0.502578	0.333728	0.4358
Ak4	-1.06173	-1.38085	0.478231	0.31	0.783554	0.09	-0.0704273	0.959808	-0.139
Ak5	-0.406817	-0.918332	1.06511	1.07	1.48453	0.98	0.542887	1.08626	-0.5858
Ak7	-2.24589	0.380228	0.824508	-0.11	0.0477518	-0.27	-0.262663	-0.442381	0.2865
Ak8	0.121287	0.36702	-0.671388	-0.12	-0.276089	-0.25	0.18216	0.385606	-0.4867
Akap1	1.08493	1.45797	-0.36796	-0.02	-0.402768	-0.06	-0.404227	-0.338882	0.2776
Akap10	-0.206151	0.424267	0.300549	0.12	0.937707	2.02	-0.432316	0.028717	-0.5142
Akap11	-0.522788	-0.409289	0.293452	-0.1	0.287078	0.14	0.222945	0.231735	-0.1104
Akap12	0.473843	0.0468214	-0.163244	-0.35	-0.047891	-0.14	-0.307847	-0.340369	0.3547
Akap13	-0.622335	-0.310004	0.222163	-0.1	0.0781625	-0.37	-0.303867	-0.00419224	0.1237
Akap14	-1.59436	-0.370426	0.387826	0	0.0430067	0.03	0.491127	0.67938	-0.3135
Akap17b	-0.557864	0.641381	0.491759	0.36	0.926273	2.18	1.18809	0.558978	2.2905
Akap2	-0.115292	-0.497355	0.341694	0.37	0.384788	0.39	0.362828	0.0839472	-0.0716
Akap3	-1.24002	0.325338	1.32022	1.14	0.840519	1.9	0.363045	1.29629	-0.3917
Akap4	-0.367707	-0.683807	1.06737	1	0.815064	0.1	0.803732	0.1352	-0.2876
Akap5	-0.390755	0.0183204	-0.308707	-0.76	0.000223675	-0.06	0.201498	0.158149	0.4336
Akap6	0.846077	0.917997	0.00882467	0.51	0.0657279	0.31	0.627352	0.408978	-1.2812
Akap7	-0.237495	-0.77407	-0.0262338	-0.09	0.117863	-0.37	-0.225284	0.0419123	-0.0076
Akap8	-0.824031	-0.219857	1.11219	0.82	1.39815	1.41	1.16998	4.90477	0.9822
Akap8l	0.544115	0.177756	-0.0643593	0.11	0.198157	0.08	1.62213	1.48541	-0.5372
Akap9	0.078479	0.178613	-0.840965	-0.76	-0.182217	-0.27	-0.201251	0.0849494	-0.0489
Akip1	0.318785	0.855253	0.0134347	-0.04	0.432934	0.63	0.126562	0.687247	0.0417
Akirin1	0.22776	-0.0827689	0.0631587	0	0.348516	0.29	-0.435636	-0.36351	-0.0251
Akirin2	0.313316	0.127948	-1.13672	-2.27	-1.06274	-1.54	-2.31926	-2.63575	-0.3369
Akna	0.01991	1.21444	0.154646	0.17	0.0223785	0.54	0.983592	1.06468	-0.4362
Aknad1	0.107543	0.412134	-0.0346612	-0.01	0.387015	0.84	-0.540598	-0.165684	-0.0369
Akp3	-0.135016	-0.497389	0.38258	-0.12	0.0965953	-0.08	-0.284408	0.00280611	-0.9314
Akr1a1	-0.171011	-0.592725	0.24298	-0.09	0.360889	0.25	-0.377981	-0.0300775	-0.0224
Akr1b10	-1.30839	0.439847	0.973778	0.56	0.432293	0.65	-0.159835	-0.128633	-0.6157
Akr1b3	0.592508	-0.245761	-0.280542	-0.02	0.130472	0	0.816303	0.534419	-0.5132
Akr1b7	0.0767207	0.52714	0.0650883	0.09	-0.32214	-0.11	0.386319	0.0692899	-0.3903
Akr1b8	-0.171323	0.0164881	0.331573	0.61	0.14034	0.56	0.134398	0.380173	0.0966
Akr1c12	0.258495	0.119159	0.0938579	0.5	0.452447	0.8	0.11432	-0.08208	0.3136
Akr1c13	-0.366954	0.0824473	0.306109	0.27	0.245444	0.19	-0.156067	-0.128274	-0.0557
Akr1c14	0.718576	-0.130043	-0.182727	0.28	0.137766	0	0.134316	-0.00325006	0.3051
Akr1c18	-0.139982	0.521231	0.724725	0.78	-0.0456918	-0.01	0.637577	0.235608	-1.0633
Akr1c19	-1.14195	1.05971	0.584761	0.28	0.138691	0.79	1.45511	0.213652	-1.3057
Akr1c20	-0.369922	-0.544668	0.212384	-0.48	-0.0103446	0.04	-0.30287	-0.198315	1.1665
Akr1c21	-0.0124295	1.75131	-0.0499263	0.4	-0.282026	-0.05	0.687756	0.220523	-0.1967
Akr1c6	0.51387	0.0599152	0.610467	1.5	0.915201	1.87	0.182699	0.155268	0.1215
Akr1cl	-0.794973	-1.56556	-0.16665	-0.61	-0.389305	-0.28	0.303441	0.516164	0.5971
Akr1d1	0.215193	-0.0263232	0.148831	0.26	0.311081	0	0.127728	0.520849	0.2858
Akr1e1	1.38126	0.327737	0.0687568	0.46	0.0921878	0.38	1.2774	1.05491	1.8853
Akr7a5	0.463162	-0.021083	0.204296	0.55	0.366636	0.4	0.858386	1.06416	-0.2778
Akt1	0.306543	0.16983	0.0466505	0.31	0.310168	0.49	0.172772	0.000619377	-0.1946
Akt1s1	1.48963	0.881084	-0.412614	-0.07	-0.0626452	0.1	-0.121942	0.29899	2.0486
Akt2	0.108731	-1.02231	-0.62551	-1.51	-0.592239	-1.53	-1.82801	-2.59041	-0.3225
Akt3	0.49914	-0.870002	0.533756	0.54	1.16111	1.07	1.1917	2.11933	-0.002
Aktip	-0.143822	0.122012	-0.0358224	-0.29	-0.0359372	-0.05	0.0251911	0.676264	0.2882
Alad	-1.44656	0.0560655	1.72081	0.11	-0.0961236	-0.19	-0.250117	-1.34143	3.8049
Alas1	0.294305	-0.431048	0.00198348	0.15	0.534078	0.2	0.369445	0.131852	1.1488
Alas2	-0.000422749	-0.16506	1.77508	1.75	1.17794	2	1.10069	0.548374	-0.5042
Alb	0.84598	0.068977	0.960783	0.56	0.110772	0.36	0.269438	0.508869	-0.7235
Alcam	-0.0224983	-1.21695	0.318398	0.37	0.761111	0.4	0.526679	0.831827	0.3977
Aldh16a1	0.971154	-0.0151662	-0.232141	-0.18	-0.05388	-0.08	-1.55356	-0.552803	0.3045
Aldh18a1	-0.359696	-0.885035	-1.38035	-2.07	-1.9274	-2.82	0.995967	1.42834	-0.4045
Aldh1a1	-0.455605	-0.0442029	1.00214	1.08	0.983166	0.86	0.0142894	-0.266755	0.1177
Aldh1a2	0.148563	-0.69573	-0.129169	-0.07	0.299107	0.01	-0.275613	0.152545	-0.1351
Aldh1a3	0.341974	2.06607	-0.00592222	0.27	-0.0715102	0.71	1.26882	1.17085	-0.4801
Aldh1a7	-0.233689	0.34288	0.57065	0.5	0.233958	0.2	0.708271	1.36968	0.305
Aldh1b1	-0.973741	-0.0996647	2.51182	0.97	0.628415	1.09	0.20954	0.255821	0.2174
Aldh1l1	-0.684351	-0.820599	0.904818	0.04	0.538642	0.35	0.145402	0.225787	-0.4942
Aldh1l2	1.01614	0.656076	-0.0511571	0.53	-0.093479	0.12	-0.249351	-0.172288	-0.3765
Aldh2	-0.193501	-0.218856	-0.0498784	-0.32	0.216205	0.12	0.306626	0.580024	0.3219
Aldh3a1	0.306864	0.843122	-0.0400441	0	-0.0527365	0.76	0.157642	0.294633	-1.8168
Aldh3a2	-0.485962	-1.89179	0.660985	0.11	0.462429	-0.27	-0.150344	-0.572913	-0.6053
Aldh3b1	0.828076	0.0818325	-0.360234	-0.01	0.0228664	-0.18	-1.23158	-0.421605	0.036
Aldh3b2	0.593899	0.446294	0.0158579	0.86	0.437069	0.59	1.03056	1.25067	-1.4683
Aldh4a1	0.236254	0.239089	0.0511657	0.5	0.490538	1.44	0.782258	0.802466	-0.1727
Aldh5a1	0.199675	1.30607	0.268379	0.3	-0.014926	0.26	1.20727	1.64177	-0.4864
Aldh6a1	-1.25973	0.00704886	0.876483	-0.01	-0.0361889	-0.05	0.404246	0.20229	-1.1363
Aldh7a1	0.490424	0.826673	0.453348	0.46	0.369584	1.14	0.365628	0.318481	0.2814
Aldh8a1	0.261524	-0.00491162	0.552348	0.86	1.07447	1.77	-0.376531	0.0980583	0.1452
Aldh9a1	-0.10628	-0.345331	0.175059	0.28	0.204902	0.45	0.288162	0.208213	1.0706
Aldoa	0.247189	0.129596	-6.57073	-6.57	-5.52934	-6.09	-5.87176	-5.72563	-0.0272
Aldoart1	-0.0814709	0.0657367	0.0536395	0.11	0.10351	0.34	0.415474	0.18423	-0.0949
Aldob	0.331134	0.446397	0.352575	0.73	0.220078	1.01	0.914552	1.93651	-0.1897
Aldoc	0.111911	-0.0545849	-0.609135	-1.59	-0.77135	-1.67	-0.685425	-0.179259	-2.3037
Alg1	1.34548	0.769571	-3.8481	-4.09	-6.57073	-6.57	-4.67308	-5.02665	1.6341
Alg10b	1.8401	1.47229	-1.52978	-0.2	-0.746885	-0.07	0.0268843	0.0930765	0.5726
Alg11	0.282466	0.584861	-1.60945	-1.71	-1.92985	-1.09	-2.10479	-2.24064	0.5963
Alg12	-0.0478662	2.3929	0.193738	0.05	-1.5103	-0.06	-0.0117419	-1.6468	3.9114
Alg13	1.14252	0.180124	-1.07795	-0.57	-3.13276	-2.71	-0.371389	-2.11339	1.198
Alg14	-0.346645	0.44594	-1.86346	-2.62	-1.64763	-1.87	-2.68823	-2.62287	-0.5283
Alg2	0.939026	0.564569	-5.87176	-6.57	-5.72563	-6.57	-6.57064	-6.09362	0.542
Alg3	0.0113392	0.346253	-0.211284	-0.28	-0.624149	-0.15	0.0106783	-0.451108	1.6682
Alg5	1.45694	3.31082	-0.16507	0.3	-0.331307	0.62	-0.151207	-0.17094	-0.7064
Alg6	1.13888	1.90424	-0.889417	-0.4	-1.34787	-0.5	0.418687	0.756637	0.5212
Alg8	0.403685	0.956351	1.10494	1.17	-0.49338	-0.15	-0.00248515	-1.40321	-0.4896
Alg9	-0.336856	-0.43804	-0.0578779	-0.29	-0.143733	-0.35	-0.290722	-3.00139	3.9513
Alk	0.0602881	-1.10587	0.557494	0.95	1.63383	1.08	0.491616	0.801576	0.0918
Alkbh1	-1.27743	0.508229	0.0475599	-0.14	-0.653516	-0.86	0.18185	0.234612	-0.0063
Alkbh2	-0.350457	-0.0237537	0.617614	0.16	0.144166	0.36	-0.296959	0.0331657	0.0961
Alkbh3	-0.229381	0.418388	-0.673929	-0.97	-0.767557	-0.59	0.0894315	-0.274621	-0.29
Alkbh4	1.95009	-0.0348063	-0.41753	0.17	0.377076	0.42	0.478306	0.575479	-0.6606
Alkbh5	-0.65277	0.674442	-0.133651	-1.06	-0.575273	-0.24	-1.53782	-3.2261	-0.2259
Alkbh6	-0.614242	-0.939091	0.402436	0.31	0.036823	-0.09	0.107886	0.294722	0.3806
Alkbh7	1.99128	-0.129883	-0.350733	0.5	0.50882	-0.02	-0.205532	-0.271158	-1.0617
Alkbh8	1.22155	-0.204424	-1.05899	-0.27	0.000463795	0.13	-0.0591847	-0.023491	-1.4125
Allc	0.608155	-0.230868	-0.282902	0.14	0.0408662	0.26	0.724203	0.253661	-0.3693
Alms1	-0.132061	0.118911	-0.716814	-0.37	-0.0866785	-0.29	-0.402228	-0.135595	-0.4394
Alox12	-0.143744	-0.485051	0.149381	0.1	0.419482	0.25	0.258999	0.360175	0.3632
Alox12b	-0.33984	0.0288626	-0.236752	-0.61	-0.589372	-1.41	-0.458705	-0.432919	-0.2094
Alox12e	0.279935	-0.269304	-0.0479932	0.01	0.102552	0.16	-0.158153	0.0900731	0.2015
Alox15	-0.710345	0.0461153	0.0909384	-0.2	-0.0352993	0.04	0.120548	0.539021	-0.3196
Alox5	-0.842411	-0.22901	0.752047	-0.08	0.303559	0.13	0.2764	-0.0760321	0.2304
Alox5ap	-1.25311	-0.243284	0.627815	-0.09	0.670184	0.39	0.213558	-0.27061	-0.0532
Alox8	0.63756	0.721112	-0.54898	-1.36	-0.383582	-0.28	-0.204211	-0.0812726	-0.3902
Aloxe3	0.991302	0.00279881	-2.14542	-1.59	-0.760564	-1.58	-1.02024	-1.2607	-0.1326
Alpi	0.316642	0.0673264	0.903612	1.27	0.503909	1.15	0.109927	0.114119	0.019
Alpk1	0.0573114	-0.212918	0.255454	0.47	0.33539	0.27	0.230407	0.247456	0.4964
Alpk2	-1.49381	0.32509	0.659732	0.03	0.36155	0.64	0.452055	0.874721	0.0452
Alpk3	-0.249726	-0.25824	0.688382	0.21	0.246874	0.18	-0.203964	-0.586589	0.1288
Alpl	0.0112438	-0.28265	0.372369	0.37	0.309397	0.27	0.662574	0.124104	-0.1294
Alppl2	1.12242	0.305499	-0.0345585	0.5	0.127146	0.51	0.275866	0.621428	-0.7659
Als2	0.705458	0.346492	0.0745111	0.4	0.414011	0.35	0.844404	0.924063	-0.7938
Als2cl	-0.350549	-0.0778543	0.583036	0.64	1.08036	1.09	0.379733	0.422786	-1.3903
Als2cr11	-0.330972	-0.00318742	-0.0498375	-0.43	-0.359068	-0.86	-0.0668633	0.143123	0.2875
Als2cr12	0.823892	-0.194783	-0.335109	0.14	0.406165	0.6	-0.0591763	-0.0545791	0.2122
Alx1	0.375191	0.35859	0.213887	0.83	0.519655	0.4	1.2416	0.730646	-0.048
Alx3	-0.214821	-1.2182	0.774455	0.95	1.24246	0.74	0.292125	1.23126	0.0372
Alx4	0.0117333	-0.29482	0.841973	0.89	1.05511	1.06	1.123	0.56724	-0.5724
Alyref	0.248081	-0.249776	-4.64132	-5.87	-4.49519	-5.03	-5.61649	-5.45679	0.7276
Alyref2	-0.403549	-0.206146	1.36413	0.56	0.916767	0.87	0.0195423	-0.0294032	0.456
Amacr	0.136337	-0.0690571	0.994217	0.63	1.11159	1.51	0.348344	1.08962	0.7405
Ambn	0.265637	-0.527796	-0.58309	-1.24	-0.00328246	-0.06	-0.207935	-0.0248335	0.0595
Ambp	-0.745222	0.102776	0.599787	0.88	-0.0323762	0.38	0.283766	0.0498847	0.1411
Ambra1	-4.17718	-3.82888	3.20501	-0.18	0.12589	-1.27	0.583767	0.0551376	-0.0867
Amd1	-0.28527	-0.394818	-0.0911819	-0.41	-0.108285	-0.29	-0.18571	-0.189639	-0.8083
Amd2	-1.38385	0.171287	0.744858	-0.12	0.130229	0.23	-0.420961	-0.298586	-0.3073
Amdhd1	0.258689	0.00670278	0.215055	0.33	0.398995	1.11	0.774317	0.230677	-0.3458
Amdhd2	-0.461213	-0.129781	1.62962	1.44	0.51625	0.91	0.99491	0.76362	-0.3575
Amelx	-0.0493988	0.0543482	1.59159	1.78	1.65476	1.78	2.2195	1.45279	-1.7865
Amer1	0.438947	1.00009	0.166696	0.9	0.407053	0.82	1.88369	2.62267	0.3514
Amer2	0.696097	-0.804969	0.593319	0.99	1.47131	0.72	2.19467	1.35682	0.1909
Amer3	-1.58149	-0.496225	0.49459	0.13	0.237209	0.12	0.338849	0.352281	0.6049
Amfr	0.0405285	-0.619114	0.371112	0.75	0.748033	0.59	0.0666225	-0.157926	2.1927
Amh	0.550451	0.97845	-0.045803	0.23	-0.494281	0.02	-0.0750563	0.345509	0.2051
Amhr2	-0.690413	-0.240749	0.40302	0.9	0.919594	0.16	0.143043	0.229302	0.0366
Amica1	0.949615	0.0810958	0.221006	0.28	0.41971	0.14	0.103331	0.33292	-0.8766
Amigo1	0.168782	0.095462	0.160347	0	-0.335897	-0.27	0.0011447	0.141835	-1.0177
Amigo2	0.364719	-0.163177	0.218108	-0.19	0.202074	0.14	0.899991	0.533419	0.2277
Amigo3	0.385554	-0.031996	0.581458	0.33	0.483836	0.39	1.13668	1.17402	0.2259
Ammecr1	-0.0774962	0.158434	0.942202	1.01	0.615806	1.28	1.13862	1.29411	0.2066
Ammecr1l	-0.404345	0.42597	-0.252969	-1.03	-0.767692	-0.3	-0.786046	-0.474894	-0.2094
Amn	0.0164671	-1.54146	0.878902	0.8	0.949675	0.18	0.850972	1.16697	0.2712
Amn1	0.299149	0.398595	-0.312275	-0.18	-0.0856525	-0.13	0.727847	0.444735	-0.2337
Amotl1	-0.409367	-0.131942	2.52181	0.59	0.84447	0.88	0.844325	0.959992	-0.1549
Amotl2	-0.407455	0.327317	-0.211983	-0.78	-1.75752	-2.65	0.582233	0.567896	5.7284
Ampd1	1.25783	-1.80813	0.568666	0.33	0.127065	0.36	0.611354	0.14063	-0.6924
Ampd2	0.392172	0.532487	0.391779	0.61	1.02626	1.08	-0.0455625	0.17641	-0.0673
Ampd3	-1.42208	-1.17539	0.506021	-0.1	0.476907	0	0.272423	0.0111133	0.524
Amph	-0.129347	-0.200241	0.0566501	-0.29	0.155433	0.24	1.3685	2.80113	-0.1194
Amt	-0.549857	-0.56065	1.4779	1.05	1.04537	0.94	0.182698	0.175448	-0.2122
Amtn	-1.09574	0.00436817	1.17986	0.14	0.738678	0.27	0.16942	0.558663	0.0118
Amy1	-0.145487	0.439103	-0.32147	-0.64	-0.649735	-0.33	-0.118127	0.0397257	-0.6285
Amz1	0.180944	0.267945	0.93215	0.91	0.871008	2.22	0.657221	0.40212	0.2476
Amz2	0.148319	1.18351	-0.81326	-0.38	-0.634439	0.1	-0.634904	-0.608715	0.2022
Anapc1	-1.58926	-0.201444	-1.20922	-4	-2.96741	-2.85	-4.93727	-2.90334	0.0579
Anapc10	0.00694562	-0.0554221	-2.38282	-2.62	-1.76153	-2.07	-2.69373	-2.4278	0.1588
Anapc11	-1.3818	0.335475	-4.44843	-5.05	-5.38895	-4.86	-5.07576	-4.89653	0.0794
Anapc13	-0.438314	-0.122236	-0.298059	-1.1	-0.851431	-1.04	-0.455703	-2.63003	-0.4305
Anapc15	0.376924	1.64762	-2.65582	-1.76	-3.60364	-2.67	-2.8447	-3.78327	0.056
Anapc16	0.672467	-0.0207067	-0.618951	-0.15	-0.22303	-0.12	-0.12256	-0.209187	0.0989
Anapc2	1.24351	0.723496	-3.61899	-2.22	-1.40834	-1.66	-1.47574	-1.96137	0.2471
Anapc4	0.161076	0.444828	-1.71977	-1.83	-1.57905	-1.67	-2.21451	-1.89767	0.1546
Anapc5	0.489668	-0.404435	-2.63362	-1.84	-2.28686	-3.31	-3.96976	-2.88968	-0.2325
Anapc7	0.883813	-0.320958	-0.117389	0.06	0.0943669	0.05	0.147839	-0.0611125	-0.2628
Ang	-0.677185	0.989235	0.0355311	0.54	-0.31353	-0.02	-0.0927931	-0.0587839	1.3992
Ang2	1.00043	-0.891175	-0.351535	-0.07	0.175333	-0.12	-0.102836	-0.0323177	-0.0798
Ang4	0.448361	0.0525749	-0.0597791	0.59	0.0437637	0.48	0.312332	0.152812	0.4992
Ang5	-0.0072827	-0.222941	-0.178189	-0.11	-0.0684821	-0.02	-0.211792	-0.725974	0.3029
Ang6	0.136827	-0.00589844	0.207345	0.58	0.128597	0.12	0.0127783	-0.255823	0.6763
Angel1	0.351158	-1.72184	0.232773	0.37	1.58629	0.29	-0.0122094	0.0972436	0.1403
Angel2	-0.588391	-0.208273	0.33338	-0.06	0.21464	0.4	0.179398	-0.0497016	0.7683
Angpt1	0.263685	-0.3564	0.0684429	0.3	0.424159	0.05	-0.159544	0.357314	-0.8119
Angpt2	0.105717	-0.35245	-0.597555	-0.61	-0.0367325	-0.31	-0.365805	-0.573431	-0.0207
Angpt4	-0.210757	0.643348	0.833062	0.99	0.787735	1.45	0.398481	1.43641	-0.7893
Angptl1	-0.60777	-0.26734	0.380308	-0.02	0.282286	0.32	-0.0469053	-0.0876812	-0.2007
Angptl2	-0.885418	-0.00798805	0.397107	0.01	0.340235	0.25	0.363169	1.29743	-2.1055
Angptl3	-0.418634	0.741581	0.20572	-0.09	-0.286277	-0.07	-0.00421668	-0.271826	-0.0471
Angptl4	-0.155548	0.098899	0.477794	0.52	0.143533	0.53	0.244499	0.48685	0.4663
Angptl6	-0.52822	0.0217311	-0.222229	-0.48	-0.247369	-0.18	0.169917	0.347096	-0.3764
Angptl7	0.373469	-0.283351	0.130059	0.98	0.584981	0.7	0.754451	0.254616	0.0896
Ank	0.116356	-0.178828	0.0648581	0.21	0.132143	-0.16	0.522929	0.360571	-1.0865
Ank1	-1.21249	0.380457	1.27346	1.38	0.787276	2.05	0.205002	0.0958164	0.3677
Ank2	-0.243185	-0.190654	0.252408	0.24	0.576948	0.71	0.400611	0.272536	0.2706
Ank3	0.791409	-0.40199	-0.365669	-0.18	0.0257384	-0.14	1.57929	1.11348	0.3661
Ankar	-0.00478449	0.946362	0.108091	0.11	-0.226382	-0.01	-0.230263	-0.266613	0.2362
Ankdd1b	0.0125087	0.162639	-0.188608	-0.11	0.0567234	0.46	-0.0179427	-0.182141	1.4743
Ankef1	0.365779	0.115013	0.0626547	-0.04	-0.027248	-0.1	0.275707	0.153553	-0.1951
Ankfy1	0.381863	0.0835589	0.08616	1.29	0.186196	0.29	-0.140218	-0.579822	-0.5193
Ankhd1	-0.592433	0.599529	0.326533	-0.22	-0.752629	-0.59	0.0030722	-0.172594	-0.0399
Ankib1	0.113984	0.618725	-0.315674	-0.02	-0.199107	0	0.067891	0.0579056	-0.1347
Ankk1	-0.355743	-0.500161	0.142004	0.13	0.0869991	-0.06	0.491275	0.318408	-0.1656
Ankle1	1.32544	-1.08338	-0.672356	-1.11	0.734755	0.84	0.256685	0.542987	0.2692
Ankle2	0.506311	0.0104058	-1.96654	-1.45	-1.54217	-1.66	-1.62647	-2.10103	-0.2877
Ankmy1	0.0797263	-0.173859	0.107557	0.15	0.722414	0.18	0.855194	1.57327	0.3162
Ankmy2	1.31917	-0.970338	-0.878754	-0.27	-0.706734	-1.04	-0.702776	-0.147183	0.5457
Ankra2	-0.320522	-0.0695282	0.331898	0.29	0.217448	0.34	-0.470449	0.0473677	-0.1639
Ankrd1	-0.294178	0.471901	0.575979	0.5	-0.17601	0.29	0.674054	0.726021	-0.6655
Ankrd10	-0.635581	-0.38481	0.357603	-0.6	0.240624	0.01	0.333552	-0.0433633	0.0727
Ankrd11	-2.57462	-0.0309678	-2.25853	-5.29	-3.88858	-4.51	-3.36903	-5.17279	1.2712
Ankrd12	0.395612	0.804804	-0.530329	-0.45	-0.495459	-0.32	0.3159	0.492632	-1.1229
Ankrd13a	0.482709	0.240032	0.519546	0.89	0.609261	0.44	0.981764	1.8673	-0.4307
Ankrd13b	0.19733	-0.0783439	-0.354518	-0.18	0.0413289	-0.12	0.36212	0.415247	-0.1799
Ankrd13c	-1.04408	0.0220325	0.429963	-0.01	0.244289	0.47	0.305482	0.163673	-0.0249
Ankrd13d	-0.465814	0.906389	-0.142035	-0.49	-0.562178	-0.2	0.092413	0.279229	0.5204
Ankrd16	0.707717	-0.345612	-0.802955	-0.4	-0.402505	-0.43	0.0594772	-0.0696768	-1.1972
Ankrd17	0.034956	0.29506	-0.659261	-1.34	-1.77965	-2.19	-0.937572	-1.14891	-0.3185
Ankrd2	-0.0954416	0.794216	-0.0247613	0.13	-0.421889	-0.02	0.52734	0.649074	0.258
Ankrd22	0.691297	0.35739	-0.171677	0.04	-0.0608733	0.07	-0.464802	-0.192389	-0.2437
Ankrd23	-0.180284	-0.084982	2.25279	1.67	0.218863	0.29	-0.0525119	0.10269	-0.0218
Ankrd24	-0.0355052	1.76002	-0.0219287	0	-0.0486444	0.47	0.477576	0.717811	0.4093
Ankrd26	0.0817903	-1.14197	0.180068	0.04	1.36275	0.37	1.07046	1.38947	-0.3001
Ankrd27	-0.0805381	-1.17502	-0.0516772	-0.11	0.443246	-0.59	-0.146673	0.0503791	-0.5041
Ankrd28	-0.985138	0.0324908	0.462552	-0.2	0.0358712	0.04	-0.247107	-1.29861	-0.2111
Ankrd29	0.316627	-0.379247	0.381405	1.34	1.49585	1.43	0.771385	1.21245	0.1843
Ankrd32	-0.00403259	-0.022872	-0.219223	-0.21	-0.373259	-0.02	-0.385394	-0.699184	0.1318
Ankrd33	-0.788528	-0.159893	2.37071	0.43	0.431169	0.4	0.16963	0.116124	0.1442
Ankrd33b	0.234782	0.0821732	0.296595	1.1	0.91459	1.84	0.179991	0.177876	0.1652
Ankrd34a	0.0538492	-0.608758	0.0230197	0.12	0.606465	0.27	0.216093	0.341367	0.184
Ankrd34b	-0.409005	1.26107	0.61714	0.22	-0.170259	0.32	-0.0670988	0.2292	0.0731
Ankrd34c	0.56238	-0.0401812	0.385281	1.03	0.479671	0.54	0.0306669	0.178152	-0.0616
Ankrd35	-0.218973	-0.888662	0.0693466	-0.13	-0.000508564	-0.26	-0.349313	-0.173194	0.4004
Ankrd36	0.596504	-0.179826	0.208857	0.53	0.579649	0.47	0.396527	0.57794	0.0444
Ankrd37	-0.348143	-0.654849	0.415198	0.28	0.207998	-0.1	1.4156	0.974869	0.1872
Ankrd39	0.284595	-0.344618	0.308563	0.75	0.709932	0.4	0.712024	0.643573	0.6892
Ankrd40	1.86742	0.100113	-0.963322	-0.61	-0.526554	-0.31	-0.0956237	-0.144474	-0.3959
Ankrd42	0.471937	-0.349328	-0.114664	-0.1	0.316916	0.5	-0.169328	-0.0913479	-0.5157
Ankrd44	-0.689879	0.353856	0.991702	0.21	0.00343594	0.08	0.0686168	0.0424253	-1.1163
Ankrd45	-1.05774	0.118498	0.0796342	-0.41	-0.451374	-0.4	-0.136153	-0.267136	-0.6384
Ankrd46	0.247579	-0.806325	0.442669	1.62	2.0598	0.58	0.901353	0.480738	0.2414
Ankrd49	-2.87418	-0.28252	0.833735	-1.38	-1.30778	-2.57	-0.77063	-1.47538	0.4771
Ankrd50	-0.534324	0.0374468	0.281993	0.01	-0.0612011	-0.03	0.804688	0.702175	-0.9979
Ankrd52	0.867444	0.452192	-0.759569	-0.06	1.19761	1.45	-1.49592	-0.799926	0.1821
Ankrd53	0.0165262	0.0372849	0.295049	0.47	0.570938	0.86	0.127643	-0.00981126	0.0132
Ankrd54	-0.187144	-0.387787	0.142211	-0.19	0.36039	0.27	0.716865	0.397943	-0.9746
Ankrd55	0.292335	-0.262404	-0.192606	-0.05	-0.0828396	-0.12	0.414373	0.262546	-0.8159
Ankrd6	1.31366	-0.142658	-0.314362	0.04	0.131312	0.06	-0.140266	-0.145448	0.0513
Ankrd60	0.191227	0.827627	0.0449096	-0.01	0.0640132	0.86	0.35068	0.755909	0.2166
Ankrd61	0.0619443	0.223353	-0.195779	-0.2	0.204415	-0.01	0.0094456	0.0628419	0.6664
Ankrd63	0.195685	0.372987	0.145335	0.28	0.195488	0.18	0.455468	0.57785	0.0744
Ankrd66	-0.420891	0.305549	0.326667	0.14	0.0313098	0.65	0.489066	0.118629	0.049
Ankrd7	-0.711022	0.126285	0.305367	0.38	-0.259656	-0.26	0.515152	0.296498	-0.5313
Ankrd9	-0.0350769	1.19262	0.729804	2.16	1.33121	2.11	0.444385	1.03598	0.4032
Anks1	-0.213009	0.246337	0.0433967	-0.19	-0.0475202	-0.07	0.333373	0.298529	0.0215
Anks1b	-0.285597	-0.165112	0.160066	0.32	0.68217	0.73	0.843737	0.592808	0.4801
Anks3	-0.176553	0.124562	-0.584373	-1.43	-0.600866	-0.33	-0.102222	-0.0617696	0.0358
Anks4b	0.191106	0.170678	0.496165	0.64	1.43526	1.04	0.850747	0.32903	0.4422
Anks6	0.960307	0.40323	-0.174465	-0.04	0.0157072	0.07	1.04324	1.08711	-0.8856
Ankzf1	-0.400951	-0.484492	0.245962	0.07	0.24898	0.11	-0.60891	-0.0816521	0.3814
Anln	-0.268609	-0.302802	-0.711495	-1.63	-2.03983	-2.46	-0.537786	-1.36004	-0.5933
Ano1	1.16066	-0.759091	0.105567	0.74	0.741485	0.46	0.361577	-0.00747763	0.2599
Ano10	0.059123	-0.573757	2.70885	3.45	2.63606	3.42	0.665923	0.118625	-0.6886
Ano2	-0.192554	-0.264975	1.8347	1.67	2.40043	2	0.438517	0.274413	-0.1385
Ano3	-0.0905304	-0.103333	0.192012	0.11	0.816622	0.61	0.46135	0.846459	-0.4298
Ano5	-0.109027	-0.177932	1.02396	0.91	1.14829	0.68	0.853639	0.791608	-0.0058
Ano6	1.45667	-0.164266	0.779324	1.49	1.17429	1.11	0.0318714	-0.0749844	-0.1324
Ano7	-1.09144	-1.60912	0.290967	-0.23	0.343276	-0.04	0.646816	0.587069	0.2754
Ano8	-0.450631	0.921948	-1.40184	-2.38	-0.365368	-0.34	-0.69692	-0.29963	0.1543
Ano9	-0.852063	0.469158	0.47918	0.24	-0.0527409	0.53	-0.0215533	-0.00432118	-0.1925
Anp32a	1.74394	-0.647548	-0.282298	0.05	0.0656599	-0.16	0.108521	0.0254119	0.8929
Anp32b	-0.407099	-1.31842	0.00530803	-0.06	-0.0400708	-1.46	-0.325059	-0.681523	0.4895
Anp32e	0.360987	-0.513196	-2.23402	-0.94	-0.293635	-1.63	-0.591075	-0.33483	-0.2457
Anpep	0.432614	-0.092463	0.516452	0.24	0.605508	0.28	1.23802	0.709747	0.4338
Antxr1	-0.142387	-0.621097	0.766052	1.12	1.14749	0.72	1.2077	0.410727	-0.7857
Antxr2	-0.0636802	-1.50776	0.791577	0.51	0.491982	-0.18	0.475906	0.3955	-1.132
Antxrl	1.07843	-0.0541764	0.565139	1.34	0.50869	0.63	0.842931	0.366378	-1.2104
Anxa1	-0.385609	1.54726	-0.32969	-0.64	-0.834094	-0.34	0.207802	0.555495	-0.7211
Anxa10	0.0357532	0.226502	-0.0412173	-0.07	0.138043	0.04	-0.0325976	-0.0961553	-0.0383
Anxa11	-1.52608	-0.608289	0.495355	0.03	0.0368651	-0.07	0.74574	0.779566	-0.444
Anxa2	-0.369093	0.0736023	0.16069	0.26	0.201643	0.23	0.610796	0.388673	0.3179
Anxa3	-1.0257	-1.55509	0.284861	-0.13	0.744067	-0.46	0.956117	1.18483	-1.1674
Anxa4	-0.379462	0.727686	0.469268	0.11	0.0385261	0.03	-0.0905477	-0.00464474	-0.0716
Anxa5	0.47579	0.0595203	0.405489	0.53	0.411379	0.66	1.12999	0.966662	0.1275
Anxa6	0.161899	-0.114792	-0.0147898	0.18	0.17196	0.26	0.123115	0.0418037	-0.5243
Anxa7	-0.265269	-0.595058	-0.209443	0.23	0.112344	-0.54	0.0663276	0.611999	0.4061
Anxa8	0.102358	-0.797351	0.712511	1.59	0.425562	0.34	0.00213966	0.0706068	1.813
Anxa9	0.742648	-0.703459	-1.26533	-0.63	0.03262	-0.44	-0.0812259	0.192824	0.1366
Aoah	0.334566	0.9368	-0.366947	-0.72	-0.488743	0	0.289902	0.517286	-0.0044
Aoc1	-0.64654	0.136455	0.844989	0.64	0.243257	0.54	0.494956	1.10076	0.0224
Aoc2	-0.973315	-0.269741	0.30584	0.07	0.435674	0.05	0.0441303	0.0453014	-0.9091
Aoc3	0.489962	-0.206811	-0.329191	0.16	-0.223264	-0.28	-0.140112	0.0175485	-0.7308
Aox1	0.330501	-1.2466	0.0444265	0.18	0.205594	0.09	0.0118185	0.147302	0.3979
Aox3	-0.164985	-0.426392	0.442521	0.3	1.213	0.69	0.0374016	-0.102433	0.2971
Aox3l1	0.0133831	-0.273932	-0.00214276	0.04	0.231024	0.02	-0.245546	0.462405	1.3418
Aox4	0.0796393	1.70594	-0.113154	-0.29	-0.799099	-0.1	0.287509	0.393662	0.7441
Ap1ar	-0.971067	-0.591465	0.0277844	-0.83	-0.0343771	-0.3	0.0253162	0.104762	-0.0732
Ap1b1	0.313489	0.0505869	0.0224205	0.22	0.118292	0.08	0.280213	0.522975	0.0725
Ap1g1	1.6192	0.223584	-0.0493234	1.1	0.430754	1.45	0.781008	0.806354	-0.5982
Ap1g2	-0.361695	0.541914	0.558959	0.32	0.222724	0.19	0.41205	0.240244	0.6383
Ap1m1	0.619072	1.03748	-0.195821	-0.01	-0.352115	-0.15	-0.426739	0.096813	0.757
Ap1m2	0.956653	-0.616013	-0.0298324	0.42	0.563503	0.6	0.0765037	-0.00626849	-0.5784
Ap1s1	0.586866	0.536592	-0.126204	0.57	0.304418	0.43	0.83528	0.557796	0.2803
Ap1s2	-0.105726	0.527082	0.600098	0.59	-0.00961395	0.33	0.121178	0.397584	-0.1264
Ap1s3	0.163359	-0.0752209	-0.510856	-1.03	-0.449595	-0.5	-1.21574	-0.875656	0.1188
Ap2a1	1.07851	-0.864191	0.596628	0.7	0.451353	0.53	0.729577	0.825777	-0.3313
Ap2a2	-0.0223143	0.167922	0.626488	1.13	0.628448	0.72	0.458832	0.167756	-0.2181
Ap2b1	0.540219	0.0596188	-0.935835	-0.42	-0.0962674	-0.31	-0.570882	0.0723541	-0.6899
Ap2m1	0.0729259	-1.03313	-0.896996	-1.89	-2.82546	-4.14	-0.562798	0.85943	0.0537
Ap2s1	-0.793133	-2.261	0.170052	-0.23	0.135269	-1.41	1.47466	4.46692	-0.843
Ap3b1	1.91918	2.10702	-0.797524	0.07	0.0814277	0.61	0.554463	0.0631151	1.3063
Ap3b2	-0.170654	0.372283	-0.00873293	-0.42	0	-0.08	-0.000477088	-0.0453095	0.0339
Ap3d1	0.955276	0.113658	-0.739145	0.07	-0.162577	-0.05	-1.34484	-1.69283	3.4385
Ap3m1	0.664979	0.687275	-0.216271	0	-0.442384	-0.01	-1.00965	-0.277457	-0.3586
Ap3m2	0.105957	0.0490187	0.0390265	0.09	0.209277	0.18	-0.00678711	0.00262564	0.0797
Ap3s1	0.471298	0.0705671	-0.390142	-0.24	0.0804939	0.05	-0.38584	-0.707645	-0.2114
Ap3s2	-0.0008004	0.12436	-0.141141	-0.28	0.0943271	-0.05	-0.932729	-0.31185	0.1299
Ap4b1	0.559438	0.107754	-0.692025	-0.26	-0.341301	-0.14	-0.265045	-0.392767	-0.3005
Ap4e1	0.462658	-0.0996805	0.00848872	0.4	0.150954	0.2	-0.408706	0.0443896	-0.878
Ap4m1	0.292949	-0.159661	-0.854637	-0.91	-0.500264	-0.75	-0.503531	0.503447	-0.7513
Ap4s1	-0.19422	-0.508746	0.14154	0.08	0.397509	-0.1	0.263478	0.701226	-1.389
Ap5b1	0.141395	0.180958	0.058557	0.26	0.169811	0.26	1.00091	0.421411	-0.2855
Ap5m1	0.759671	0.143318	0.0712714	0.21	0.0928473	0.14	-0.0194915	0.116658	-0.7842
Ap5s1	1.28093	0.55568	-0.886731	-0.09	-0.0406549	-0.03	0.0626972	0.0891947	0.151
Ap5z1	-0.696512	-1.2877	0.219836	-0.09	1.08439	0.13	0.055235	0.159813	-0.0772
Apaf1	-2.79635	-1.72017	3.75631	1	1.3557	0.62	0.130818	0.458276	1.0458
Apba1	-0.431037	0.235642	0.234245	-0.06	0.085935	0.27	0.392975	0.521116	-0.6476
Apba2	0.661946	-0.596716	0.0290328	0.32	0.691045	0.24	-0.0939565	0.117614	-0.949
Apba3	-0.747134	-1.70225	0.360788	0	1.16932	0.44	0.548631	0.491693	0.1725
Apbb1ip	-0.175002	0.243552	0.200382	-0.01	-0.159371	-0.13	0.00895234	-0.147813	-0.0062
Apbb2	-2.38737	0.12371	1.44464	0.57	0.175716	0.24	1.50812	1.23744	-0.0579
Apbb3	1.97814	-0.934429	-0.691377	0.05	0.438353	-0.31	0.863675	0.141984	-0.4457
Apc	0.107269	1.43992	0.523853	0	-0.460412	0.03	-0.504232	-0.739941	4.6143
Apc2	1.10859	-0.303952	-0.423106	-0.12	0.0974597	0.22	-0.0396158	0.0506603	0.4432
Apcdd1	0.253622	-0.0343706	1.17475	1.69	1.61379	1.11	1.67863	2.06262	0.8845
Apcs	-0.356482	-0.217899	0.540702	-0.17	0.169154	0.2	0.137868	0.265569	0.5344
Apeh	0.437744	0.123105	0.236028	0.25	0.190522	0.17	0.0632037	0.0370403	0.7795
Apex1	0.235143	0.501108	-0.421298	-0.17	-2.53384	-2.41	-0.806412	-1.42142	0.4593
Apex2	0.377439	0.0859105	-0.393159	-0.24	-0.151484	-0.46	0.310207	0.156624	-0.0023
Aph1a	0.520992	1.05198	-0.636374	-0.85	-0.443774	-0.57	-1.23146	-1.49029	-0.4649
Aph1b	-0.174807	-0.0627848	0.124805	0.3	0.283303	0.38	0.234478	-0.0499989	-0.2121
Aph1c	-0.405019	0.0602312	1.08287	0.45	0.308727	0.27	0.541835	0.355041	-0.1866
Api5	-0.276733	-0.767587	-1.3856	-2.37	-0.13613	-1.29	-2.4087	-2.52979	-1.3239
Apip	-1.29873	0.182678	2.36425	1.7	0.54119	0.7	0.525212	0.626177	-0.1859
Apitd1	0.750103	-0.78718	-0.297136	-0.03	-0.203075	-0.28	0.0673703	-0.135368	-0.2409
Aplf	1.12069	0.548123	0.528056	0.36	-0.0384574	0.07	0.288076	0.732971	-1.3529
Apln	2.11042	0.782352	0.0630601	0.91	0.0570102	1.01	0.724532	0.465207	-1.8433
Aplnr	0.773551	1.51054	0.49916	0.84	0.227779	0.9	0.700584	0.673279	0.0799
Aplp1	0.568654	-0.344993	0.199193	0.82	0.462354	0.56	0.314614	0.330082	0.356
Aplp2	-1.69103	0.166897	1.17397	1.15	0.447912	1.11	0.0675584	0.0520282	-0.0985
Apmap	0.05799	1.39143	-0.0266195	0.2	-0.351134	-0.13	-0.124475	0.336319	-0.5878
Apoa1	0.0360611	-0.186313	0.154342	0.44	0.934754	1.14	0.95366	0.65726	-0.5116
Apoa1bp	0.0285822	-0.479945	0.359686	0.74	0.761493	0.77	0.134727	0.357629	-0.5115
Apoa2	-0.942539	-1.41276	1.27582	0.31	1.7388	1.21	0.278504	0.362013	-0.4813
Apoa4	0.225555	0.168689	0.240922	0.48	0.40981	0.73	0.000379677	-0.0388923	-0.5994
Apoa5	0.0941223	0.0878501	-0.0886859	-0.1	0.0262385	0.06	0.53718	0.58366	-1.2098
Apob	0.51738	-0.393743	-0.116224	0.08	0.289652	0.16	-0.102672	-0.235647	-0.2542
Apobec1	0.251572	0.376294	-0.431559	-0.05	0.0560695	0.14	-0.0184304	-0.366786	-0.9125
Apobec2	0.208831	0.328427	-0.175396	-0.01	-0.088535	0.3	1.18918	0.519072	0.3038
Apobec3	0.434826	0.291809	0.194305	0.81	0.292734	0.7	0.0712544	0.18251	0.091
Apobec4	-0.459111	1.16594	0.645144	-0.01	-0.157534	0.53	0.310092	-0.0599574	0.1459
Apobr	0.33559	-0.0593222	-0.0352852	0.15	-0.0183372	0.24	0.305377	0.207758	1.2602
Apoc1	-0.118994	0.952729	-0.158986	-0.3	-0.965333	-0.2	-0.109602	0.168006	-0.6572
Apoc2	0.306945	0.0369583	-0.593293	-0.06	-0.07792	-0.01	-0.124437	0.664777	-0.4933
Apoc3	-0.23935	-0.325604	0.374402	0.54	0.995617	1.22	0.831149	0.841445	-0.0774
Apoc4	-0.0779829	0.290894	1.1146	1.66	0.779176	1.13	1.16657	0.748335	0.2216
Apod	0.914273	0.0508642	0.0300271	0.29	0.842158	0.82	0.00311162	-0.083031	-0.2297
Apoe	-0.524945	0.0298781	0.20721	-0.11	0.0793743	0.13	0.582403	0.243777	-0.0335
Apof	0.238769	-0.428639	-0.259416	-0.09	0.287808	0.11	0.33678	0.595782	-0.1693
Apoh	0.295564	-0.403625	0.758676	1.06	0.230089	0.12	0.22809	0.659107	0.2658
Apol10a	1.89444	-1.37539	-0.395813	0.3	0.342473	-0.18	0.211682	0.298583	-0.0335
Apol10b	0.0975752	0.0585174	0.154232	0.16	0.587953	0.65	-0.359611	-0.136293	-0.0602
Apol11a	-0.304148	0.438422	-0.37259	-0.73	-0.707111	-0.32	-1.48196	-0.588078	-0.6665
Apol11b	0.0819464	1.70428	0.395082	0.79	0.514791	1.68	0.226012	0.0303357	-0.4303
Apol6	0.0427232	0.013228	0.070879	0.1	0.0220947	0.22	-0.285747	-0.0931682	-0.6479
Apol7a	0.307935	-0.678177	-0.269237	0.09	0.388738	0.23	-0.183746	-0.0863113	0.1682
Apol7b	0.524276	0.00620479	-1.29105	-1.98	-0.937628	-0.72	-0.314175	0.000404762	0.3449
Apol7c	0.267684	0.293602	0.380071	1.55	0.804343	1.12	0.609533	0.871725	0.203
Apol7e	0.106099	0.293855	-0.337057	-0.24	-0.402522	-0.28	-0.0345943	-0.0291119	1.0615
Apol8	-0.0533008	-0.187695	1.14984	1.07	2.52057	2.39	1.01368	0.273915	-0.1549
Apol9a	-0.498025	-0.150369	0.313687	-0.14	0.548039	-0.11	-0.131287	0.0556956	-0.0451
Apol9b	-0.199957	0.38966	-0.449251	-1.2	-0.313111	-0.27	-1.52857	-1.62354	-0.1255
Apold1	-0.676221	-0.0621441	2.0393	2.26	0.832885	1.58	0.427703	0.342795	0.2897
Apom	-0.959186	-0.275138	2.09542	0.7	0.986594	0.68	0.6606	0.682984	0.9407
Apon	0.131768	-0.265164	-0.196369	-0.29	0.0392508	-0.03	-0.346159	-0.123574	-0.0669
Apoo	-0.37334	-0.432446	0.121572	-0.04	0.18474	0.15	0.117557	0.216812	-0.0374
Apool	-0.630107	0.174036	0.534331	0.35	0.812146	0.31	0.293862	0.326613	-0.2596
Apopt1	-0.243375	0.389365	0.185573	0.1	-0.0128085	0.09	0.298883	0.0168759	-0.3208
App	-0.0785943	0.0419732	0.442654	0.28	0.226884	0.55	0.457912	0.982201	-0.2444
Appbp2	-0.0755539	0.271394	-0.185269	-0.33	-0.365981	-0.64	0.633488	0.882382	0.3757
Appl1	0.197535	-0.233335	0.386713	0.72	0.64674	0.81	1.70644	0.937705	-0.3066
Appl2	0.576667	-0.179666	0.0422989	0.28	0.531785	0.14	0.012373	0.0466799	-1.383
Aprt	1.33333	1.02021	-2.73761	-2.46	-2.17744	-1.31	-2.94217	-2.37689	0.1204
Aptx	1.1428	0.496123	-0.332645	0.11	-0.289633	-0.21	-1.03122	-0.591783	-0.4838
Aqp1	0.551118	0.991861	0.155231	0.73	-0.0250908	0.58	0.514723	0.594401	0.0223
Aqp11	0.681857	-0.285871	-0.260164	-0.17	0.13423	-0.03	0.0794809	-0.0755467	-1.6373
Aqp12	0.170496	-0.172694	0.472835	0.93	0.448435	0.54	0.187479	0.308325	0.2965
Aqp2	-0.450614	-0.410301	1.08527	0.53	0.154621	0.17	0.333982	0.748194	0.5308
Aqp3	-0.218468	0.157239	0.494549	0.43	0.271019	0.31	0.753128	0.640741	-0.0199
Aqp4	0.0524043	-0.302811	0.471182	0.77	1.13851	0.51	0.640186	0.529791	0.1774
Aqp5	0.186053	0.620392	-0.120744	-0.12	-0.112338	-0.02	-0.0759706	-0.093308	-0.5609
Aqp6	-0.0336578	-0.118367	-0.179284	-0.11	-0.100072	-0.2	-0.281678	-0.00361679	-0.7031
Aqp7	-1.19324	-0.911646	0.673432	0.16	0.333557	0.17	0.390259	0.594976	-0.4549
Aqp9	-0.066552	0.441892	0.104248	-0.02	-0.248696	0.58	0.630787	0.476572	-0.0765
Aqr	0.393606	0.0402566	-2.48319	-2.49	-1.34141	-1.89	-2.45177	-2.40223	-0.4426
Ar	0.185687	-0.0833563	0.562606	1.03	1.98667	1.36	2.1031	1.07048	-0.1426
Araf	-1.33559	-2.09977	0.612071	-0.16	0.464137	-0.05	-0.129599	-0.248867	-0.6269
Arap1	0.72212	-0.227672	0.509936	0.39	0.424315	0.33	0.354764	0.474968	0.6992
Arap2	-0.34339	0.618793	-0.23522	-0.19	-0.345078	-0.15	-0.922161	-0.459816	-1.8247
Arap3	0.243214	-0.884234	-0.443236	-0.28	0.243921	0.08	0.313329	0.702157	-0.7638
Arc	-0.588043	-0.259166	0.265668	-0.03	0.269433	0.25	0.00373547	0.183502	0.0444
Arcn1	2.89963	0.828122	-4.23029	-4.57	-2.23372	-1.85	-2.26726	-1.88655	0.1589
Areg	-0.566617	-0.724379	2.05541	0.72	2.33592	0.78	0.507475	0.896029	0.1738
Arel1	-0.299188	-0.210829	0.311663	0.79	0.141911	0.21	0.356985	-0.0411608	-0.3606
Arf1	0.568773	0.646084	-1.44437	-1.3	-2.28065	-2.16	-2.02529	-1.56609	-0.0687
Arf2	-0.154422	-0.201905	0.266742	0.2	0.263313	0.22	0.053735	0.392423	-0.5155
Arf3	0.31051	-0.185159	0.027613	0.33	0.65433	0.32	0.175738	0.188048	-0.1294
Arf4	0.179315	0.0691901	-0.0324516	0.15	-0.0126472	0.24	0.0149517	0.0285476	-0.0385
Arf5	0.884389	0.561616	-0.218875	0.23	-0.232976	-0.07	-0.0994189	0.644373	0.1656
Arf6	-0.822433	-0.263345	-0.182573	-0.77	-1.4276	-3.03	-0.738289	-0.0599961	1.8246
Arfgap1	-1.25802	-0.756472	0.307125	-0.11	0.117458	-0.06	-0.215774	0.122487	-0.6729
Arfgap2	0.78532	0.597918	-2.73267	-1.51	-0.499474	-1.13	-2.25131	-0.734711	0.0977
Arfgap3	-0.132375	-1.00744	0.224202	0.11	0.745199	-0.13	-0.0725274	0.0201179	-0.6729
Arfgef1	0.284884	0.419733	0.679199	1.61	1.07874	1.42	0.177645	-0.104332	-0.601
Arfgef2	0.386578	0.396702	0.366573	0.78	0.807175	1.83	0.540627	1.49218	-1.815
Arfip1	0.113524	-1.51306	0.73634	0.12	0.501007	-0.2	1.37398	0.691998	0.8273
Arfip2	0.039377	-0.00615912	-0.235089	-0.26	0.134401	0.12	0.00651395	0.0398936	-0.5635
Arfrp1	0.833224	-0.430441	-2.03516	-2.72	-3.66384	-5.62	-4.00843	-5.34028	-0.144
Arg1	-0.070083	-1.58869	-0.181767	-0.79	0.0236043	-0.14	0.103797	-0.0130026	-0.4347
Arg2	-0.398764	0.263906	0.316578	0.14	0.325752	0.35	0.450525	0.478352	-0.8964
Arglu1	-1.51936	-0.706657	0.103605	-0.84	-0.410569	-0.7	-1.45139	-1.50257	0.9405
Arhgap1	0.517217	0.930678	-0.108328	0.12	0.138343	-0.12	-0.143899	0.533274	0.2904
Arhgap10	1.11528	0.814372	-2.19615	-0.66	-0.964338	-1	-0.253161	0.0749305	-1.7204
Arhgap11a	-2.37462	0.425505	0.0168906	-1.07	-1.09938	-0.65	-0.258395	-0.436259	-0.2711
Arhgap12	0.201953	0.0626108	-0.450897	-0.47	-0.297388	-0.18	-0.205483	-0.00378218	-0.0247
Arhgap15	-0.0770382	-0.552278	0.543156	0.4	0.578356	0.47	-0.124277	0.159887	-0.5287
Arhgap17	-0.112386	0.10367	0.107691	0	0.106808	0.15	0.0554416	0.258055	0.9084
Arhgap18	-0.00794235	-0.189993	0.923968	1.27	0.735388	0.64	-0.131875	0.547875	-0.8175
Arhgap19	-0.0415749	-0.000653645	-0.056418	-0.39	-0.575914	-0.65	-0.157528	-0.331619	-0.5056
Arhgap20	-0.339625	0.0599651	-0.00920949	-0.15	0.0268719	0.07	0.00655342	0.0819055	-0.18
Arhgap21	0.558599	0.157079	-0.706549	-0.38	-0.472625	-0.8	-0.947988	-1.26063	0.9431
Arhgap22	0.793843	-0.230077	0.234975	0.84	1.13117	0.51	-0.156849	0.0408896	0.5893
Arhgap23	3.48623	-0.191316	-0.401232	0.3	0.0672822	-0.12	0.927615	0.515701	1.9093
Arhgap24	0.140431	-0.193482	1.30799	3.02	2.9539	2.79	0.760013	0.555519	0.1486
Arhgap25	0.0181044	0.659352	0.527181	1.12	0.23847	0.63	0.346597	0.487663	0.2373
Arhgap26	-0.44856	0.658926	0.703614	1	0.0443709	0.33	0.177427	0.448942	-0.2177
Arhgap27	-0.304482	0.046443	0.50602	0.09	0.485888	0.52	-0.235218	-0.16415	-0.5789
Arhgap28	0.275995	-0.205628	0.190013	0.03	0.265952	0.28	-0.421482	-0.277122	0.125
Arhgap29	-0.667795	1.28398	0.538523	0.16	-0.243023	-0.03	0.7156	0.19371	1.003
Arhgap30	0.789342	0.0640614	0.0425045	0.96	0.887124	0.62	0.755331	0.083427	-0.2081
Arhgap31	0.310627	-0.648545	0.190372	0.35	1.03362	0.35	-0.187206	-0.0176612	0.6727
Arhgap32	0.548235	0.304792	-0.118518	0.15	-0.121007	0.12	-0.348032	-0.20871	0.2957
Arhgap33	0.0176335	-0.230054	0.32318	0.57	0.953652	0.81	-0.165435	0.072825	0.7875
Arhgap36	-0.183713	-1.34771	-0.266429	-0.68	0.395754	-0.12	0.788238	0.643865	-0.7566
Arhgap39	0.104309	-0.094512	-0.0814538	-0.16	0.200029	0	0.108614	0.275957	0.0932
Arhgap4	0.446808	-1.29793	0.147912	0.33	1.24999	0.09	1.44094	1.09067	0.5847
Arhgap40	-0.489054	0.346904	0.337222	0.68	0.0797357	0.82	-0.215092	-0.401093	-0.5007
Arhgap42	-0.232893	0.322801	0.0834072	-0.02	-0.0537866	-0.1	-0.160843	-0.423627	-0.1267
Arhgap44	0.583494	-0.389713	0.617423	0.72	1.18812	0.72	0.359484	0.328173	-0.0931
Arhgap5	0.396809	0.147609	0.0937339	0.33	-0.133859	-0.05	0.506891	0.200574	0.3175
Arhgap6	-0.471331	-0.0337262	0.583376	0.53	0.642513	0.7	1.11534	1.21624	-0.5296
Arhgap8	0.41188	0.120125	0.291586	0.29	0.475107	0.8	-0.134302	-0.065983	-1.2457
Arhgap9	0.14707	-0.651027	-0.10551	-0.05	0.518229	0.23	0.229501	0.365569	-0.2453
Arhgdia	-0.556126	-0.987987	1.03817	0.32	1.2334	0.38	-1.22188	-1.44943	1.5624
Arhgdib	0.416008	0.248776	0.561605	1.3	0.432265	0.64	0.211815	0.534281	0.5597
Arhgdig	-0.245756	0.506469	-0.0892176	-0.24	-0.133791	-0.17	-0.438743	0.127329	-0.3669
Arhgef1	-0.742599	0.0816443	-0.0941667	-0.5	-1.57909	-1.71	-0.85049	-1.28438	-0.05
Arhgef10	0.0447633	0.199957	-0.210238	-0.38	-0.121072	-0.29	-0.0659487	0.105229	0.5366
Arhgef10l	0.766528	-1.09605	0.221354	0.64	0.568655	0.04	0.300571	0.859532	-0.4379
Arhgef11	0.238503	-0.329251	-0.092295	-0.08	0.993156	0.96	-0.266483	-0.0329447	-1.2305
Arhgef12	0.1549	-0.137219	0.117859	0.73	1.17052	1.1	1.1187	0.719375	-0.3076
Arhgef15	0.443304	0.0813935	-1.89126	-0.84	-0.91008	-1.5	-0.671418	-0.330196	-0.6196
Arhgef16	0.0757882	-0.285948	1.23034	0.25	0.38835	0.13	0.290816	0.172123	0.1188
Arhgef17	0.706679	-0.693563	0.533459	1.42	1.50728	1.09	0.931694	0.519977	0.0417
Arhgef18	0.598134	-0.24027	-0.0535714	-0.04	0.0345703	-0.01	0.983142	0.886687	-0.6707
Arhgef19	0.100396	0.105049	0.691045	0.68	0.0287207	0	0.533836	0.444925	0.2773
Arhgef2	-0.438947	0.0498765	1.73621	0.67	0.725492	0.64	0.821181	0.457376	0.242
Arhgef25	0.160405	0.0819066	-0.337346	-0.31	-0.0358019	0.16	0.0938184	0.933916	-0.8633
Arhgef26	0.401166	-0.0439912	0.032683	-0.1	0.0388733	0.06	0.309754	0.561823	-0.8179
Arhgef28	0.399787	-1.02721	0.116151	0.32	0.664207	0.18	-0.0406086	0.0418545	0.3983
Arhgef3	-0.346461	0.0911198	0.59921	0.1	0.356262	0.71	0.228932	0.397976	-0.1901
Arhgef33	-0.44308	-0.0973957	0.68541	0.62	1.15651	1.6	0.442062	0.228494	1.3818
Arhgef37	0.174063	0.42844	0.239957	0.49	0.0509203	0.33	0.86323	0.244758	-0.4779
Arhgef38	-0.0968236	0.765913	0.349103	0.7	1.22932	2.49	0.0270078	0.391753	-0.4289
Arhgef39	-0.235053	-0.19047	-0.188844	-0.16	-0.104867	-0.36	-0.144802	-0.227345	-0.0591
Arhgef4	-0.0425083	1.24396	0.58185	0.63	0.114799	0.25	0.298871	0.484013	-0.1069
Arhgef40	1.12056	-0.194576	0.523726	1.86	0.686347	0.6	0.607737	0.478176	0.0886
Arhgef5	-0.230626	0.0853412	1.34796	0.67	0.60328	1.19	0.880876	1.06813	0.1085
Arhgef6	0.131298	-1.54576	-0.0346663	0.05	0.842784	0.25	0.651119	0.378788	-0.843
Arhgef7	3.96976	3.63241	-0.19949	1.68	-0.0512444	1.94	0.0202221	-0.283736	-0.4918
Arhgef9	0.263229	-0.413636	0.952641	1.43	2.63469	1.5	-0.0600024	0.470514	-0.1658
Arid1a	-0.419775	-0.43563	0.331421	0.41	0.823373	0.58	5.52933	6.57073	1.2937
Arid1b	0.768774	-0.204183	0.0680612	0.7	0.304379	0.29	0.566909	0.363133	0.1132
Arid2	0.0804958	0.666782	-0.0788022	0.22	0.779474	1.4	0.856608	0.158021	0.5873
Arid3a	0.215246	0.248239	-0.386465	-0.1	-0.73925	-0.04	-0.0907035	-0.306409	0.4264
Arid3b	0.615186	1.92356	-0.0594801	-0.07	-0.861104	-0.05	-0.205725	-0.316441	-0.4083
Arid3c	0.102633	0.210661	0.540641	0.31	0.00862187	0.22	0.289599	0.0373951	-1.0282
Arid4a	0.00728036	0.191292	-2.26202	-2.41	-2.04669	-2.19	-1.71129	-1.062	1.3205
Arid4b	0.606844	0.16762	-0.670671	-0.34	-1.44038	-1.2	-0.0696479	-0.715943	0.2613
Arid5a	-1.04932	0.761257	0.210654	0	-0.456532	0.07	0.467458	0.743694	0.0227
Arid5b	-0.952951	-0.540463	-0.153631	-0.53	-0.444982	-0.42	-0.4385	-0.446472	0.4622
Arih1	-2.89584	-1.0546	-1.81136	-2.73	-2.2865	-2.54	-2.43978	-2.38271	-0.3656
Arih2	-0.805598	1.69473	0.625472	-0.69	0.0901786	1.29	-0.10136	0.460644	1.8616
Arl1	0.530355	-0.0725886	-0.159047	-0.06	-0.37306	-1.26	0.508238	0.535288	-0.1484
Arl10	0.157878	-0.189721	0.0930354	0.04	0.0450666	0.04	0.0745143	0.231367	-0.4792
Arl11	-0.605653	-0.907306	1.32617	0.58	0.830892	0.78	0.917375	0.264673	-1.8697
Arl13a	0.540196	-0.0853173	0.140535	0.18	0.231977	0.39	0.516839	0.730273	0.1058
Arl13b	-0.480867	-0.431591	0.742785	0.23	0.252335	-0.07	0.569159	0.215601	-0.1851
Arl14	-0.257597	0.11524	1.15868	0.65	0.0675482	0.24	0.470464	0.216026	-0.7679
Arl14ep	0.44485	0.249886	-0.240407	0.12	-0.0325371	0.21	-0.0935446	-0.143318	-1.6918
Arl14epl	1.16286	0.00141419	-0.311639	0.34	-0.0514056	-0.08	0.0770689	0.0201268	0.1825
Arl15	-0.5209	-2.97713	2.26045	1.34	2.60847	1.04	1.35796	1.35025	-0.8978
Arl16	0.418035	-0.243888	-0.115424	0.14	0.367859	0.1	0.112634	0.175905	0.9163
Arl2	-0.465925	0.188114	-5.61647	-6.57	-5.52934	-5.62	-5.13928	-4.78539	-0.4187
Arl2bp	-0.0169962	-1.36027	0.295221	0.49	-0.0642687	0.01	-1.02332	-1.79292	-0.1726
Arl3	-0.00406404	1.10924	0.352775	0.23	-0.111914	-0.18	0.034616	-0.558434	-0.3702
Arl4a	0.815229	0.60323	-0.298396	-0.01	-0.638124	-0.3	-0.285801	-0.383647	-0.1722
Arl4c	-0.00585323	-0.528332	0.578043	0.67	0.284167	0.44	-0.144226	0.288641	0.4433
Arl4d	-0.139207	-0.144897	-0.141666	-0.25	-0.406441	-0.89	1.19026	0.793628	-0.5137
Arl5a	-0.718372	0.674752	-0.214003	-0.3	-0.844613	-0.28	-0.0444096	-0.461474	-1.0924
Arl5b	0.743966	-0.681613	-0.00756648	0.44	1.30345	0.44	0.404615	0.162464	-0.1699
Arl5c	-1.60748	-0.471409	-0.0719205	-1.6	-0.497978	-1.18	-1.20457	-0.296729	-0.253
Arl6	-1.24896	-0.0909506	0.78743	0.09	0.124824	-0.01	-0.0857124	-0.0631635	0.5236
Arl6ip1	0.549367	0.127602	0.582462	1.37	0.910109	1.78	0.30504	-0.0875116	-0.323
Arl6ip4	0.793094	1.38905	-0.0952486	0.27	-0.138247	0.16	0.382719	0.0135427	0.333
Arl6ip5	0.847272	0.772377	0.302625	0.86	0.61863	2.11	1.08102	0.74266	-0.3594
Arl6ip6	0.667809	1.17497	-0.106556	0.13	-0.363896	-0.08	-0.105125	0.222265	0.1789
Arl8a	-0.456528	0.213613	1.38087	0.69	-0.0822184	0.12	0.770928	0.382213	0.2521
Arl8b	-0.114098	0.643223	-0.135476	-0.18	-0.555851	-0.04	-0.629781	-0.669966	0.6252
Arl9	-0.0788033	-1.01335	0.538968	0.38	0.460695	-0.05	-0.117162	-0.0146521	-0.2258
Armc1	0.395554	0.786244	-0.139491	-0.23	-0.274172	0.17	-0.121673	-0.289947	0.2191
Armc10	1.49015	-0.00252842	-1.82175	-0.75	-0.40867	-0.57	-0.50153	-0.408624	-0.0976
Armc12	0.78012	-0.373002	-0.27821	0.04	0.1979	-0.03	0.0785404	0.201811	0.091
Armc3	0.260237	-0.0892088	0.178535	0.57	0.123998	0.69	0.267001	0.54733	-2.0842
Armc4	-1.03786	-0.421724	0.37108	0.47	0.870126	0.36	0.735702	1.29972	1.2183
Armc5	-0.00261988	0.164058	-0.050792	-0.13	-1.98499	-1.56	-0.0731373	-0.176525	0.3076
Armc6	0.176888	0.619907	-0.629327	-0.52	-0.129906	-0.07	-0.258302	-0.239759	0.0647
Armc7	-2.89972	-0.647204	-1.48817	-3.59	-5.00253	-6.57	-4.34794	-5.87176	-0.2125
Armc8	-0.0184642	-0.277004	-0.0287225	-0.02	0.72488	1.1	-0.0760064	-0.329356	-2.6121
Armc9	0.201086	0.181812	0.108341	0.93	0.990736	1.06	0.794898	0.865761	0.2784
Armcx1	0.316104	0.372638	-0.415059	-0.41	-0.315523	-0.14	0.219338	0.388082	0.4476
Armcx2	0.00785432	0.552979	-0.0803988	0.18	0.369492	0.87	0.60748	0.779808	0.2602
Armcx3	0.58249	-1.07745	-0.00557394	0.29	0.0590798	-0.27	0.0554129	0.298457	-0.4119
Armcx4	0.0768896	-0.570155	0.346246	0.41	0.437653	0.49	0.968819	1.05861	-0.3246
Armcx5	0.262464	0.611236	0.553863	0.83	0.829967	0.63	0.00980893	0.327826	0.0801
Armcx6	0.115748	0.0323096	0.017741	-0.01	-0.000330006	-0.11	0.0536275	-0.287371	0.1991
Arnt	0.965169	1.88855	-0.552693	-0.18	-0.25517	0.34	-1.62361	-1.27107	-0.1014
Arnt2	-0.590928	-0.0823702	1.03036	0.52	0.403091	0.62	0.542028	0.129488	-0.0658
Arntl	-0.852054	0.121734	0.644972	-0.21	0.289059	0.12	-0.459205	-0.159295	-0.2502
Arntl2	0.252585	0.269928	0.0116124	0.44	-0.103609	0.22	0.226229	0.210165	0.3919
Arpc1a	-0.0106863	0.61234	-0.0282196	-0.41	-0.648812	-0.66	0.244567	-0.163844	-1.3138
Arpc1b	0.51231	0.490888	-1.57465	-1.21	-0.922415	-0.64	-2.03885	-0.707724	-0.4733
Arpc2	1.9321	-1.6442	-1.63448	-1.08	-1.16702	-1.5	-2.097	-2.02758	0.7365
Arpc3	0.508784	0.645319	-2.47179	-0.62	-0.885512	-0.31	-1.00231	-1.3202	3.0759
Arpc4	-0.0940455	1.56288	-1.06835	-1.97	-5.29189	-4.48	-3.30485	-5.29198	2.2258
Arpc5	0.187349	-0.179248	-0.178011	-0.12	0.178018	0.09	-0.223782	-0.223332	-0.2038
Arpc5l	-0.172935	-0.339503	-0.525644	-0.77	-0.03165	-0.28	-0.372533	-0.0872509	-0.2098
Arpp19	-0.277095	1.59792	0.073093	-0.09	-1.42237	-0.58	-1.06256	-0.450742	0.294
Arpp21	-0.229301	0.289087	-0.239878	-0.1	-0.0636846	0.03	0.349061	0.0108643	-0.5301
Arr3	-0.157709	-0.210025	0.188035	0.02	0.0941492	-0.01	-0.0307477	-0.0162904	0.0545
Arrb1	-1.63264	0.10263	1.53765	0.13	0.390241	1.3	-0.36214	-0.568211	-0.4462
Arrb2	0.17705	-0.809711	0.0186999	0.33	2.02393	0.14	-0.21807	0.0127992	0.0459
Arrdc1	0.42176	0.142662	0.0272833	0.22	0.0964389	0.17	0.866133	2.54747	-0.4173
Arrdc2	-2.23319	-0.796034	-0.0361036	-1.84	-0.422114	-1.57	-0.699862	-0.066544	0.0694
Arrdc3	-5.72563	-6.57073	6.57073	1.8	6.57073	4.86	6.5575	6.56701	3.3929
Arrdc4	-1.03248	-1.47961	0.317888	-0.27	-0.529191	-1.05	0.353121	-0.0392941	0.5117
Arrdc5	0.157059	0.229765	0.201491	0.44	0.447574	0.73	0.00671383	-0.0339579	0.3236
Arsa	-0.734384	0.188094	0.554358	-0.08	-0.0773991	0.04	-0.579342	-0.0355781	-0.0061
Arsb	-0.592571	0.123305	0.623037	0.26	0.330313	0.64	1.23668	2.14623	-0.7285
Arsg	-0.470033	0.119418	0.570652	0.29	0.423662	0.59	0.404558	0.396289	-0.5361
Arsi	-0.0844339	-0.40414	-0.289424	-0.07	0.0938323	-0.07	-0.208603	-0.231356	0.3671
Arsj	-0.649759	-1.39628	0.319156	0.1	1.01797	0.22	0.512421	0.0981944	0.5902
Arsk	0.280273	-0.28179	0.115784	0.18	0.557981	0.38	0.124211	0.442529	0.2514
Art1	-0.00763427	0.366946	0.0361187	0.05	0.0656591	0.04	-0.0623985	-0.113188	0.3586
Art2b	0.0855582	-0.140112	-0.104805	-0.24	-0.127121	-0.4	-0.176737	0.0088999	-0.5159
Art3	0.0433755	-0.568199	0.0773301	0.14	0.0729411	0.08	0.503048	0.561088	0.108
Art4	2.10754	-0.839304	-0.317205	0.74	0.762391	0.32	0.594362	0.270341	-0.06
Art5	0.519322	0.573579	-0.467339	-0.06	-0.237679	0.02	-0.963639	0.0828917	-1.2855
Artn	-0.0673516	-0.660656	0.794409	0.46	0.431674	0.32	1.76985	2.39432	-0.1857
Arv1	0.631346	0.415944	-0.0489879	0.72	0.24206	0.6	0.228952	0.110137	-0.114
Arvcf	-0.468685	-1.44156	0.460654	0.24	1.28476	0.17	0.242308	0.27081	0.0852
Arx	-0.454966	0.180662	1.1464	0.97	0.563412	0.83	1.8439	2.79599	-0.1352
As3mt	-0.522346	-0.922111	0.619872	0.33	0.768175	0.18	0.668068	0.385486	0.5565
Asah1	0.2106	-0.876268	0.770233	1.3	0.440238	0.8	0.18746	-0.0116163	-0.2004
Asah2	-0.00280356	-0.469737	0.631551	0.53	1.06272	1.41	1.22821	0.672507	0.3918
Asap1	0.796471	0.519077	0.367742	1.43	0.746935	2.27	-0.238643	0.100298	-0.2069
Asap2	-0.23309	-0.890268	0.758647	1.06	2.15447	1.11	0.310983	0.159434	0.0304
Asap3	0.401289	0.76563	0.722679	1.19	0.402551	0.56	3.56855	2.28299	-0.4098
Asb1	-0.109296	0.981209	0.0470562	-0.01	0.00466105	0.06	0.0850374	0.344197	-0.8206
Asb10	-0.240865	1.77932	-0.0460606	-0.52	-1.6233	-0.47	0.0306636	0.208203	0.1467
Asb11	-0.347576	0.476269	0.66103	0.38	0.091916	0.2	0.338506	0.717425	-0.1047
Asb12	-0.281818	-0.0198475	2.06586	1.86	1.16514	2.48	3.35206	2.91324	0.29
Asb13	-0.208729	-0.0392837	0.90817	0.21	1.54568	1.4	0.29233	0.699049	-1.1088
Asb14	0.160361	-0.563972	0.0345422	0.25	0.0321478	-0.03	0.210783	0.358037	0.2128
Asb15	-0.523905	-0.04174	0.0479784	0.01	0.184436	0.16	-0.199649	-0.108066	0.1736
Asb16	0.183071	-0.298952	0.488445	1.12	1.04555	0.68	-0.359124	-0.112393	0.0709
Asb17	0.472814	-0.596829	0.509731	0.3	0.555377	0.09	0.888049	0.509687	-1.1831
Asb18	0.698623	0.0083186	-0.742371	-0.91	-0.320222	-0.32	-0.24464	0.0436321	0.5167
Asb2	0.315322	0.241002	0.343689	0.61	0.271454	0.39	0.507511	0.76379	-0.1781
Asb3	-0.149422	0.0208198	-0.00300483	-0.32	0.0123789	-0.24	-0.0293753	-0.0611924	0.1076
Asb4	0.0102532	-0.800018	0.405835	0.58	0.634897	0.5	-0.253037	0.0351369	0.355
Asb5	-0.170505	0.00963573	1.22859	1.18	1.19132	0.58	-0.194248	-0.691182	-0.3883
Asb6	2.0701	1.90178	-0.508611	0.05	-0.154931	-0.05	-0.793935	-0.387555	-0.2148
Asb7	0.119095	0.44882	0.706857	0.59	0.657804	0.81	0.601817	0.490414	-0.3615
Asb8	0.128189	-0.352695	-0.264769	-0.18	-0.372546	-0.31	0.0585863	0.581454	-0.3227
Asb9	0.244901	-0.117076	0.864618	0.62	1.07049	1.08	0.997498	0.93785	0.2011
Ascc1	-0.251411	-0.109234	0.312854	0.03	-1.72784	-2.42	-0.0942204	-1.38402	0.3141
Ascc2	-0.228085	1.73177	-1.35177	-1.89	-5.45679	-4.57	-4.89863	-5.39464	-0.6025
Ascc3	1.35343	0.796951	-1.44597	-1.39	-3.71778	-2.36	-2.99904	-4.30763	0.1751
Ascl1	0.10309	0.0384619	0.245281	0.35	0.293684	0.65	1.41896	1.59655	0.5106
Ascl2	0.345908	-0.194277	1.17628	0.9	0.08785	-0.06	0.616336	0.358328	-0.0438
Ascl3	0.776298	-0.0686239	-0.207436	-0.61	-0.582473	-0.2	-0.113672	0.140441	0.4816
Ascl4	0.544834	-0.26003	0.234859	0.43	0.848768	0.97	0.302547	0.407267	-0.0166
Ascl5	-0.517843	0.118527	0.446448	0.36	0.13722	0.3	0.143428	0.67656	0.1974
Asf1a	0.313739	5.7394	0.732168	0.69	2.02467	5.94	0.77968	3.90198	1.4818
Asf1b	1.92546	0.112311	-1.45498	-0.08	-0.277586	-0.26	0.106797	0.598565	0.8773
Asgr1	0.953641	0.771822	-0.578751	-0.01	-0.124572	-0.03	-0.0250262	0.0361511	-0.4303
Asgr2	-1.42287	1.24124	0.72429	0.19	0.000624495	0.46	0.529662	0.58087	-1.0846
Ash1l	0.210681	-0.412273	-0.0706132	-0.04	1.1776	0.17	0.456643	0.501834	0.0163
Ash2l	0.668903	0.207942	-0.54757	-0.05	-0.504329	-0.92	-0.882411	-0.713967	1.0547
Asic1	1.71541	-0.820512	0.340826	1.14	0.494254	0.4	0.622251	0.460252	0.1495
Asic2	-0.718746	0.754178	0.0717078	-0.12	0.00879977	0.3	0.413061	0.0809881	0.0541
Asic3	-1.11817	0.385979	3.60313	1.32	0.617645	0.74	0.493225	0.886471	0.3804
Asic4	-1.36558	-0.0656765	0.967406	0.29	-0.100349	-0.06	0.16641	0.206703	0.0771
Asic5	-0.176467	0.723513	0.134245	0.1	0.377617	0.42	0.666805	-0.0208697	-1.2702
Asl	0.466102	-0.230698	0.504772	0.35	0.378834	0.4	0.259502	0.0469078	0.5449
Asna1	0.0487727	-0.0815303	-1.57453	-1.59	-2.41296	-2.57	-2.16564	-2.6594	1.5408
Asns	-0.320681	0.091085	-0.112083	-0.6	-0.238898	-0.07	-0.890209	-0.695966	-0.0417
Asnsd1	1.09766	0.41395	-0.984506	-0.57	-1.35169	-2.56	0.0623649	0.130633	-0.7612
Aspa	1.27306	0.891212	-0.292786	0.11	-0.127027	-0.06	-0.152145	-0.244953	-1.2945
Aspdh	0.209602	0.603477	-0.105289	0.05	0.0659052	0.32	-0.0178135	0.0496012	-0.0714
Aspg	-0.288771	0.654566	1.38499	2.17	0.761533	1.51	1.15201	0.880944	0.4539
Asph	0.740808	-0.143052	0.368452	1.15	1.20491	1.78	0.180023	-0.0762946	0.1096
Asphd1	-0.177182	0.455797	0.0243231	-0.17	-0.450979	-0.13	-0.39048	-0.205494	0.1065
Asphd2	1.46075	0.431156	0.032199	1.04	0.791393	0.71	0.622817	0.388722	-0.8214
Aspm	-1.1319	-0.937611	0.863852	0.02	1.05534	0.59	1.10636	0.544346	-0.3435
Aspn	1.22995	-0.120194	-0.423261	-0.13	-0.250225	-0.27	0.387824	0.347215	-0.404
Asprv1	-0.325118	-0.162991	0.894817	0.65	-0.00252164	0.31	1.51232	1.08526	-0.0547
Aspscr1	-0.282099	-0.398907	0.512643	-0.3	-0.174838	-0.27	-0.508103	-0.790218	0.4689
Asrgl1	0.872216	-1.8768	-0.140331	0.42	0.519121	0.06	0.710212	0.894648	-0.5754
Ass1	-0.104612	-0.188335	-0.128047	-0.18	-0.592835	-0.31	-1.03788	-0.324151	-0.888
Aste1	0.20468	1.78439	-0.0856284	0.28	0.263973	0.38	1.15243	0.643851	-0.1799
Astl	-0.0881205	0.451023	0.210255	0.31	0.543962	1.13	-0.280077	-0.272843	-0.2977
Astn1	-0.575989	-0.0466134	0.253554	-0.59	-0.166093	-0.08	0.0135888	0.0812708	1.7635
Astn2	0.317651	0.0709011	-0.05226	0.26	0.0124045	0.13	0.683247	0.825686	-0.3004
Asun	-0.399332	-0.261832	-0.0614944	-0.14	-1.72351	-1.67	0.20909	0.690694	-0.0722
Asxl1	-0.692737	0.747092	1.70078	1.43	0.340858	1.03	0.150973	0.0993391	1.4245
Asxl2	0.0495621	0.0686446	-0.423913	-0.98	-0.378258	-0.15	-0.331642	-0.877462	-0.2316
Asxl3	-0.111003	0.776915	0.122025	0.02	0.00934305	0.35	-0.0278373	0.700898	-0.434
Asz1	0.2124	1.08345	-0.0499145	-0.08	-0.163251	-0.05	0.356516	-0.284073	0.233
Atad1	-1.38493	-0.0151983	-0.711425	-1.84	-1.26552	-2.66	-0.821242	-2.53892	0.2231
Atad2	-1.25546	-0.317685	0.714488	-0.09	-0.423526	-0.62	-0.560709	-1.04069	-0.1593
Atad2b	0.364284	-0.390742	-0.196994	-0.19	-0.364227	-0.37	-0.418404	-0.641266	-0.378
Atad3a	0.139454	-0.0733834	-5.87176	-6.09	-5.29198	-5.73	-6.09362	-5.61649	-0.0082
Atad5	0.0512383	-0.0106066	-1.01577	-0.78	-1.04108	-1.43	-0.733028	-1.62042	-0.5137
Atat1	-0.306666	0.25221	-0.222106	-0.75	-0.615169	-0.29	0.180043	0.449976	0.1981
Atcay	0.535153	0.473717	-0.152326	0.16	-0.0325193	0.17	0.0131834	-0.170849	-0.8245
Ate1	-0.140633	-0.790587	0.309496	1.63	0.649008	-0.04	0.0865406	0.238405	-0.2641
Atf1	-0.142722	-1.16158	-0.568325	-1.54	-2.74134	-2.53	-1.58282	-0.549022	0.1514
Atf2	0.0347567	-1.09671	-0.0856715	-0.48	0.190221	0.03	-0.712111	-0.968591	-0.3697
Atf3	0.529592	-0.151769	0.38834	0.64	1.07787	1.28	1.24993	2.30898	-0.3624
Atf4	0.108844	0.884687	-1.60106	-3.39	-1.8915	-2.57	-1.87666	-2.92372	0.3187
Atf5	-2.35787	0.0905148	0.680209	-0.02	-0.269202	-0.6	-0.100526	-0.457393	0.2018
Atf6	-0.135185	-0.4433	0.826601	1.87	0.674372	1.6	0.774628	0.55747	-0.1531
Atf7	-0.0792028	0.0103189	0.0387725	0.04	-0.0288757	-0.04	-0.814022	-1.21052	-0.7167
Atf7ip	-1.78907	-0.0380821	0.883644	-0.23	-0.405475	-0.95	-0.433438	-0.695164	-0.3848
Atf7ip2	-0.0822394	0.670463	-0.0584919	-0.01	-0.182407	0.13	-0.108747	-0.68132	-0.1587
Atg10	0.9026	-1.98533	-0.190206	0.07	1.84009	0.21	0.501281	1.67893	-0.6903
Atg12	-0.334427	-1.22837	0.29175	-0.25	0.45948	-0.06	0.0980962	1.80258	0.4149
Atg13	-0.582721	-0.8321	-0.345372	-0.85	0.240736	-0.06	0.0402897	0.719635	-0.0982
Atg14	-0.358034	-0.42389	1.18714	1.09	2.43793	1.01	1.65073	3.03642	0.1081
Atg16l1	-0.731125	0.14504	0.755363	0.8	0.426574	0.27	-0.0130651	0.147643	0.0227
Atg16l2	-0.208917	-1.0335	-0.182648	-0.3	0.296236	-0.18	0.249096	0.331754	0.0538
Atg2a	1.5132	0.304049	-0.857372	-0.22	-0.206666	-0.14	0.460262	0.580717	0.759
Atg2b	-0.129961	1.84345	0.471137	0.85	-0.243631	0.17	0.159951	0.0881632	0.5251
Atg3	0.00906582	0.0124834	0.58789	0.94	0.935625	0.69	0.997237	1.01427	-0.9852
Atg4b	-0.326471	0.407207	0.101075	0.01	0.101282	0.25	-0.216148	0.258549	-0.9418
Atg4c	0.130189	0.523757	1.09783	0.58	-0.110993	0.22	0.0315895	-0.295569	0.2016
Atg4d	-0.111733	0.648851	0.389822	0.16	-0.18664	0.41	0.224252	0.825592	0.1413
Atg5	-0.464563	-1.32362	0.00350459	-0.23	0.0992038	-0.18	0.165423	1.42716	-0.9876
Atg7	-0.876578	-0.361667	2.19275	2.26	3.24581	3.35	0.347021	2.13188	-0.7979
Atg9a	-0.398946	-0.712228	0.261296	0.58	1.10786	0.94	0.207888	1.10589	-1.5367
Atg9b	-0.376619	-0.152992	0.517336	0.02	-0.127793	-0.04	0.732141	0.688109	0.5249
Athl1	-1.87939	-1.49773	1.22075	0.08	0.687689	0	0.615356	0.790882	0.3762
Atic	0.144648	1.26622	-0.105163	-0.13	-0.222687	0.26	-0.736051	-0.691913	6.0964
Atl1	-0.167169	0.652633	0.531495	0.97	1.23479	1.32	0.504961	0.538084	-0.4291
Atl2	1.67704	3.18258	-1.56385	-0.3	-2.77826	-0.87	-0.419427	-3.24558	0.4
Atl3	-0.286425	0.438408	0.16836	0.11	-0.09131	-0.08	1.21189	0.530595	0.2253
Atm	-0.385607	-2.1473	-0.289086	-0.34	-0.969032	-1.59	-0.059544	-0.0981846	-0.985
Atmin	-2.34318	-0.929177	1.32941	0.56	0.450297	0.08	1.26398	5.87176	-0.3894
Atn1	-0.078373	-0.361589	0.0616972	0.22	-0.116948	0.1	-0.153744	-0.201457	-0.3263
Atoh1	0.0154244	0.19645	-0.931743	-0.85	-0.918827	-0.34	-0.248501	-0.12929	0.7251
Atoh7	-0.214002	0.230628	-0.0660948	0.1	0.266145	0.61	1.33609	1.96716	-0.0893
Atoh8	0.657803	-0.153565	-0.638093	-0.5	-0.0109236	-0.26	-0.00488658	0.259005	-0.1634
Atox1	-0.965138	-2.10168	1.3403	0.51	1.82632	0.27	0.104584	-0.166734	-0.1759
Atp10a	-0.425595	-0.296013	1.42396	0.83	1.88002	1.34	0.868993	0.622866	-1.3409
Atp10b	-0.122852	-0.299973	0.689752	0.88	0.610564	0.47	1.2913	1.12685	0.3981
Atp11a	-0.289358	0.866586	0.273668	0.01	-0.164739	0.1	-0.38517	-0.201284	0.1663
Atp11b	0.565632	-0.252253	-1.16908	0.27	0.306789	-0.15	-0.0977546	-0.801403	0.8786
Atp11c	-1.08491	0.244977	0.269012	-0.07	-0.640726	-0.42	0.193979	0.0450484	-0.325
Atp12a	0.217151	0.322302	0.205125	0.16	0.235667	0.03	-0.0320471	0.0504204	-0.4202
Atp13a1	-0.612499	0.566015	-0.13954	-0.82	-0.428588	-0.4	0.714342	0.42557	0.6816
Atp13a2	-0.987508	0.0543156	2.49783	1.69	1.37118	1.22	1.4068	1.76399	-0.0161
Atp13a3	-0.559236	-0.155179	0.388818	-0.03	-0.147446	-0.25	-0.601018	-0.625911	0.154
Atp13a4	0.481932	0.916396	-0.0516833	0.26	0.290312	1.16	0.328895	0.133739	0.2667
Atp13a5	1.69206	-0.737522	0.0143401	0.07	0.127104	0.01	0.048152	0.184429	0.0806
Atp1a1	-0.0648674	0.836438	0.615292	1.07	-0.171559	0.2	-1.57748	-3.53096	6.0964
Atp1a2	-0.704187	-0.0017087	-0.00446029	-0.22	-0.058722	0.03	0.223421	0.755241	0.2455
Atp1a3	-0.231886	-0.182989	0.0345428	0.08	0.259653	0.24	-0.231687	-0.279228	-0.1281
Atp1a4	-0.0777974	-0.122897	0.316542	0.27	0.445947	0.26	0.967041	0.585753	-0.1846
Atp1b1	0.199791	0.885322	-0.0475372	0.23	-0.0294677	0.17	-0.000678641	-0.0470453	-0.1802
Atp1b2	0.159056	0.374515	-0.253111	0.09	-0.0114831	0.18	0.0386297	0.111846	1.4654
Atp1b3	0.110175	0.732403	-0.0788284	-0.02	-0.194802	-0.04	-0.348854	-0.261278	-0.1087
Atp1b4	0.568724	0.452673	0.156645	0.78	0.504989	1.38	0.643774	1.12436	-1.0794
Atp2a1	-0.228042	-0.185968	0.72106	0.47	0.458523	0.67	-1.0553	-0.457762	-0.2668
Atp2a2	0.132978	0.179613	-4.20712	-4.71	-3.35931	-3.83	-4.50255	-3.92826	-0.0198
Atp2a3	0.132336	-0.0555298	0.0110794	0.73	0.543471	0.12	1.55882	0.675244	0.1974
Atp2b1	1.59831	1.18032	-0.853937	-0.35	-2.5489	-1.73	0.620129	1.47899	6.573
Atp2b2	0.338568	0.308343	0.0437666	0.12	0.138782	0.56	-0.0722128	0.18673	1.2012
Atp2b3	-0.51338	0.110522	2.49079	1.43	0.965209	1.51	0.543644	1.30601	-0.1489
Atp2b4	0.214229	0.0457365	-0.224993	0	-0.696202	-0.61	0.34896	1.65054	0.7941
Atp2c1	0.0013433	-0.591814	0.630607	0.46	0.0493074	-0.24	0.29761	0.517018	-0.1128
Atp2c2	-0.0312249	-0.455483	0.517639	1.13	0.566186	0.35	0.378435	0.568681	-0.8404
Atp4a	0.410852	1.72884	-0.839349	-0.13	-0.574697	-0.1	0.171318	-0.0164754	0.4934
Atp4b	-0.442527	0.15484	-0.144347	-0.41	-0.405897	-0.36	-0.0644582	0.0849577	-1.0274
Atp5a1	0.730179	0.0857121	-5.209	-5.05	-5.45678	-5.87	-5.72556	-5.61649	2.3045
Atp5b	0.367539	0.679969	-4.36391	-5.17	-4.12513	-3.76	-4.91754	-3.60551	3.6876
Atp5c1	-0.136548	0.404941	-3.43507	-3.54	-4.18157	-4.6	-2.22835	-3.09303	3.0564
Atp5d	0.525186	0.166423	-5.24851	-4.57	-4.25475	-4.96	-6.09362	-5.72563	1.2439
Atp5e	0.0225351	-0.221918	0.364876	0.42	0.0423261	-0.06	0.175519	0.153836	0.9935
Atp5f1	0.29742	-0.0701598	-1.48706	-1.75	-3.25892	-3.86	-2.45602	-4.15366	0.825
Atp5g1	0.659799	0.974871	-0.717892	-0.46	-0.519419	-0.42	-0.760082	-0.0410827	-0.4821
Atp5g2	0.207535	0.208913	-0.840957	-1.34	-0.837882	-1.19	-1.24326	-0.539404	-0.0309
Atp5g3	0.603334	0.127748	-0.524519	0.05	-0.436807	-0.38	-0.268478	-0.238862	0.0812
Atp5h	0.232891	-0.165336	-1.15939	-0.8	-1.09211	-1.33	-0.371257	-0.354511	1.7345
Atp5j	1.65657	1.39656	-4.34284	-2.32	-2.68029	-4.09	-2.69465	-2.64512	1.9205
Atp5j2	-0.283365	-1.0835	-3.3556	-5.34	-5.61649	-5.87	-3.24645	-3.41385	2.3249
Atp5k	0.192595	0.27363	-0.915496	-1.26	-1.19651	-1.48	-0.624226	-0.963227	1.2502
Atp5l	0.249728	0.104085	-0.53416	-0.53	-0.418517	-0.5	-0.547941	-0.556778	0.801
Atp5o	0.409017	-0.03456	-2.25337	-2.29	-2.81721	-3.24	-2.22387	-2.75373	6.5735
Atp5s	-0.292134	0.762764	-0.245566	-0.5	-0.720565	-0.28	0.153101	0.233447	0.3811
Atp5sl	0.762457	0.0365738	-1.73494	-1.41	-2.87095	-3.58	-1.53317	-3.61171	5.8746
Atp6ap1	-0.107514	-0.21883	-0.0058814	-0.02	-0.0714446	-0.12	0.317269	0.628582	0.2289
Atp6ap1l	0.283978	0.0202917	-0.153258	-0.13	-0.239768	-0.15	-0.479993	0.812332	-0.0908
Atp6ap2	0.179961	-0.12087	-0.0759431	0.45	-0.570825	-0.85	-0.1356	-0.122598	0.0856
Atp6v0a1	0.165094	1.1322	0.0352663	0.04	-0.0802524	0.17	0.0880475	0.200951	-0.5881
Atp6v0a4	-0.711516	0.754975	0.803512	-0.16	-0.0478332	0.22	0.391139	0.625686	-0.6213
Atp6v0b	0.0728425	0.169707	-4.25898	-4.51	-4.03797	-4.83	-3.07905	-3.7466	2.2427
Atp6v0c	0.720851	-0.00619878	-5.57073	-6.09	-4.65165	-5	-5.61649	-5.29198	0.7209
Atp6v0d1	-0.319282	0.701422	-4.95777	-5	-5.87176	-4.62	-3.6736	-4.10672	2.7659
Atp6v0d2	1.18819	0.602147	-0.145301	0.2	0.0551109	0.16	0.291748	0.329856	0.139
Atp6v0e	0.717709	-0.312072	-0.41494	0.06	-0.0801093	-0.24	0.0855685	0.132615	-1.7553
Atp6v0e2	0.0844185	0.0668249	0.0107098	-0.01	0.295767	0.17	-0.118074	-0.0182553	0.2093
Atp6v1a	0.16342	0.0890922	-3.48116	-3.23	-5.29198	-5.21	-3.03018	-4.10386	1.7248
Atp6v1b1	0.542551	-1.07364	0.0563295	0.34	0.320905	0.07	0.561411	0.634036	0.2278
Atp6v1b2	0.461913	0.142634	-4.19233	-4.56	-4.21855	-3.53	-5.10834	-5.34028	0.2613
Atp6v1c1	1.34073	0.305628	-3.86568	-3.16	-2.80884	-3.11	-3.59162	-3.50067	0.9671
Atp6v1c2	0.961759	2.17093	-0.259374	0.36	-0.117276	0.49	-0.168861	-0.247827	-0.0432
Atp6v1d	0.731524	-0.00296505	-1.20977	-0.94	-1.48271	-1.74	-1.33686	-1.35881	0.7317
Atp6v1e1	-0.722828	0.304303	-1.01637	-1.6	-1.70002	-1.37	-1.04434	-1.64675	-0.4399
Atp6v1e2	-0.164338	-0.544933	1.31629	0.81	1.01798	0.81	0.814075	2.06601	1.0603
Atp6v1f	-0.222702	0.176762	-2.43712	-1.49	-2.68231	-3.06	-0.873008	-2.37538	2.146
Atp6v1g1	0.379564	0.259824	-2.85219	-2.83	-2.27324	-2.51	-1.73194	-1.47163	0.2671
Atp6v1g2	0.844924	-0.425774	0.256284	1.18	1.94074	0.55	0.563664	0.193856	-0.2388
Atp6v1g3	0.775112	-0.739776	-0.166654	0.12	0.420576	0.13	0.21165	0.550711	-0.0528
Atp6v1h	0.286339	0.0302414	-2.53139	-1.98	-2.32745	-1.39	-2.47915	-2.42451	-0.4056
Atp7a	1.61356	-0.681982	0.326896	0.79	1.38026	0.99	2.41172	2.35747	-0.5287
Atp7b	-0.0303894	-0.0050182	0.631039	0.36	0.323199	0.63	0.18447	0.336021	-0.1313
Atp8a1	0.0335656	-0.469122	0.808835	0.73	0.855665	0.95	0.386639	1.11232	0.8145
Atp8a2	0.361089	0.877709	0.0226002	0.45	0.601487	1.11	0.717211	1.2317	-1.3002
Atp8b1	-0.245688	0.226515	1.07454	0.47	0.387041	0.61	0.00305452	-0.123255	0.2302
Atp8b2	0.134258	-0.546747	-0.163978	-0.51	-0.0553489	-0.01	1.10996	0.359919	-0.2157
Atp8b3	-0.0641644	0.295044	0.0623103	-0.01	-0.301921	-0.16	1.2083	0.89829	-0.9899
Atp8b4	0.27672	-0.0363365	0.693976	0.39	0.160678	0.25	0.314507	0.0231173	0.6911
Atp8b5	0.105153	0.104584	0.521275	1.07	0.3932	0.53	0.0382519	0.090994	-0.3076
Atp9a	-0.426676	-0.288034	-0.050506	-0.29	-0.192654	-0.25	-0.0283961	-0.101163	0.3956
Atp9b	0.574505	0.256178	1.48745	2.95	1.45515	2.02	0.887856	0.841584	-0.1438
Atpaf1	-0.64415	0.0768703	0.366954	-0.26	-0.52695	-0.69	-0.768211	-0.671107	0.5741
Atpaf2	1.45159	-0.0820893	-3.09835	-0.78	-2.22325	-3.07	-3.6189	-3.29309	5.2513
Atpif1	-0.0943639	0.258342	0.160126	0	0.121612	-0.05	0.319246	0.606315	-1.314
Atr	-0.102829	-0.278393	-1.43796	-1.45	-1.00804	-1.74	-0.695404	-1.39752	-0.0401
Atraid	0.543129	0.686828	-0.297826	0.18	-0.189139	0.18	-0.298305	-0.351515	0.2114
Atrip	-0.587421	0.733033	-1.90263	-3.83	-3.30235	-3.41	-2.72925	-3.63069	0.1272
Atrn	0.300121	-0.236132	-0.215534	-0.17	0.0021106	-0.34	0.0856437	-0.0575913	-0.0457
Atrnl1	0.542466	-0.0533162	0.139224	0.46	0.573254	0.44	0.407	0.31403	-0.9047
Atrx	-5.70814	-6.08983	5.0498	0.26	0.0893426	-2.36	-0.329243	-2.29702	-1.2633
Atxn1	1.7777	0.237563	-0.00159035	0.57	0.18515	0.27	0.022258	0.282525	0.2945
Atxn10	-0.76552	-0.127441	-0.19501	-0.73	-0.906551	-1.02	-2.20253	-2.27695	-0.8523
Atxn1l	-0.577743	-0.524131	1.31002	0.42	0.362081	0.17	-0.00870963	0.1188	0.1953
Atxn2	-0.642551	0.245067	0.478518	0.41	0.0439457	0.12	-0.178114	-0.231036	-1.1849
Atxn2l	-3.68691	-3.43509	-0.362411	-5.05	-2.37506	-5.11	-3.82488	-4.15409	-1.343
Atxn3	1.73967	-0.0367671	0.277691	1.07	0.136054	0.3	-0.038877	0.429098	-0.1321
Atxn7	0.537644	-1.72175	0.159823	0.85	0.798374	0.01	0.558161	0.701297	0.4488
Atxn7l1	-0.0229298	-0.111509	-0.0414427	0.04	0.0132923	-0.07	0.119056	0.321838	1.0029
Atxn7l2	0.106502	-0.426691	3.16842	3.24	2.55824	1.93	3.27815	3.50682	-0.2523
Atxn7l3	0.517227	1.02576	0.018377	0.65	0.328731	0.53	1.29007	0.295154	0.0104
Atxn7l3b	0.391837	-1.25523	0.128906	0.64	1.0963	0.43	0.596144	0.139358	-0.3302
AU019823	0.0353676	2.55984	-0.393434	-0.48	-1.92877	-0.54	-0.596557	-0.896335	-0.0939
AU021092	0.34394	0.150474	0.592575	0.11	0.142421	0.25	-0.152567	0.132496	0.1425
AU022252	-0.228047	-0.400447	0.197288	0.16	0.475091	0.15	-0.356064	-0.466629	-0.1878
AU022751	0.845812	-0.0562253	0.258515	1.84	1.32028	1.21	1.2846	2.31257	1.273
AU023871	0.604218	0.0319848	-0.125906	0.33	-0.143426	-0.1	0.315325	1.21741	0.1667
AU040320	-0.522444	0.487687	-0.0378569	-0.67	-0.268109	-0.45	-0.186987	-0.101049	0.0307
Auh	-0.165237	1.1517	0.234664	0.11	0.0758595	0.25	-0.105772	-0.128828	-0.5756
Aup1	0.301245	1.92452	-0.0909799	0.07	-0.108738	-0.15	-0.186147	-0.347043	-0.3566
Aurka	-1.09958	0.0667929	-5.10834	-5.87	-4.93727	-4.98	-5.61649	-5.39464	-0.5958
Aurkaip1	0.830588	0.303197	-1.32079	-1.85	-2.62733	-2.44	-2.65535	-3.19996	3.444
Aurkb	0.139342	0.51292	-2.64639	-3.29	-2.34054	-2.68	-3.26132	-3.0226	-0.0798
Aurkc	0.38841	-0.403777	-0.0923713	0.09	0.166499	-0.03	-0.0494149	-0.416093	0.413
Aven	0.202081	0.238797	0.319315	0.16	-0.188451	-0.09	-0.324546	-0.199269	0.4975
Avil	0.441342	1.28238	-0.267901	-0.15	-1.45248	-0.02	0.260243	0.809158	-0.7193
Avl9	0.64873	0.263096	-0.322307	0.72	0.936635	1.54	-0.102466	0.0915563	-0.6179
Avp	0.737854	-0.1223	-0.681325	0.1	-0.0992439	0.06	-0.0889112	0.247448	0.0862
Avpi1	0.329977	1.25759	0.271027	1.45	0.23352	0.04	0.713509	0.571173	0.0092
Avpr1a	0.0537125	0.00530438	0.120021	0.03	0.138087	0.06	0.56984	0.23641	0.5453
Avpr1b	0.607115	-0.227662	0.0998686	0.47	0.346785	0.47	0.843301	0.0864597	-0.0478
Avpr2	-0.200564	-0.261826	0.114557	0.29	0.408754	0.3	0.23842	1.02032	0.7221
AW146154	0.0104352	-0.127657	0.0906291	0.24	0.214093	0.26	0.655754	0.299677	0.4101
AW209491	0.592375	-0.503033	0.207884	0.42	0.895063	0.34	0.0503082	0.295048	0.7635
AW549877	0.430196	0.693549	-0.573404	-0.19	-0.193204	0.14	0.0175124	0.0346211	-0.0797
AW551984	1.10904	1.00085	-1.04742	-0.1	-0.657572	0.18	0.0462609	-0.190974	0.8169
Awat1	0.628014	0.559562	-0.322203	-0.32	0.405608	0.06	0.203161	0.283912	0.2307
Awat2	-0.715211	-0.0557316	1.97169	1.25	1.20378	1.56	2.23879	1.38461	0.8534
Axin1	1.08337	2.65628	0.108475	1.28	0.153529	2.84	0.440693	0.509332	2.0023
Axin2	0.255018	0.746233	0.14228	0.4	0.391593	0.71	-0.0421594	0.0670033	0.1121
Axl	0.767719	-0.832104	-0.574687	-0.05	0.501883	0.06	-0.067714	0.58441	-0.6593
AY074887	0.570444	-0.210809	-0.841635	-0.86	-0.530114	-1.27	-1.98133	-2.36763	-0.1818
AY358078	0.220166	-0.605152	0.087228	1.12	0.383725	0.09	1.97859	0.52544	0.2896
AY761184	-0.394	0.786438	-1.22676	-1.36	-1.19532	-1.02	-0.930112	-0.843316	-0.3012
AY761185	-0.445411	1.72769	0.232206	-0.37	-0.602451	-0.32	-0.0429415	0.265364	0.995
Azgp1	2.55638	0.23226	-0.87654	0.16	-0.0439544	0.11	-0.235984	-0.218884	-0.0556
Azi1	-0.301435	-0.160576	0.282196	0.29	0.136244	0.25	1.27621	1.205	0.023
Azi2	0.119035	0.262821	-0.163553	-0.08	-0.182819	-0.41	-0.108521	0.00135217	0.2326
Azin1	-0.453831	0.442122	0.272041	-0.41	-0.158188	-0.16	-1.575	-1.96895	-0.014
B020004C17Rik	-0.0767917	0.140903	0.0852381	0.41	-0.00361355	0.51	-0.202292	-0.00864339	0.5753
B020004J07Rik	-0.81616	0.479759	0.0555681	-0.09	-0.0574005	0.45	0.454041	-0.173561	0.0648
B020031M17Rik	-0.0976852	1.08565	-0.156225	-0.38	-0.613852	-0.45	0.781669	1.51254	-1.7469
B230118H07Rik	-1.27688	-1.53232	0.0714842	-0.33	0.259936	-0.08	-0.0967567	-0.0241675	-0.2431
B230217C12Rik	-0.407284	-0.369363	0.000547442	-0.06	-0.0808368	-0.32	-0.0857644	-0.103528	-0.7547
B230219D22Rik	-0.890451	-0.509311	0.373481	0.11	-0.0700031	-0.26	-0.340194	-0.645453	-1.275
B2m	-0.995191	-0.0250469	0.515427	-0.09	0.738235	0.99	-0.322859	-0.272845	-0.0045
B3galnt1	-0.0985966	-0.256818	0.205463	0.31	0.132745	-0.06	-0.661584	-0.111023	0.2265
B3galnt2	1.25755	1.78478	-0.111297	0.5	-0.089609	0.33	0.27538	0.50107	-0.136
B3galt1	-0.0473352	0.750876	0.168662	0.33	0.143967	0.56	-0.00136045	-0.0869475	0.0567
B3galt2	0.489222	0.239673	0.618496	0.31	-0.0257754	0.07	0.283007	-0.00998182	-0.3145
B3galt4	0.188467	-1.75167	-0.601249	-0.55	-0.0350406	-0.46	-0.0519116	-0.0880966	-0.9079
B3galt5	-0.261492	1.18479	0.00118718	-0.08	-0.292969	0.05	0.408171	0.0916498	0.4812
B3galt6	2.00609	1.06673	-1.02965	0.65	-1.28543	-0.92	-0.679539	-2.48337	2.7904
B3galtl	-1.2054	-0.536941	1.02617	0.34	0.454246	0.56	0.801762	0.363539	1.5974
B3gat1	0.10263	-0.960565	0.182054	0.3	0.120936	0.01	-0.224213	-0.290556	-1.5509
B3gat2	-0.342238	-0.0435348	0.60625	0.32	0.22716	0.18	1.2729	0.372516	-0.7166
B3gat3	2.1791	0.548774	-0.322527	0.26	-0.643518	-0.5	0.200424	-0.569944	6.5735
B3gnt1	0.444804	-0.440466	-0.299545	-0.15	-0.0341349	-0.04	0.702897	0.106335	0.5745
B3gnt2	0.0890185	1.91336	-0.289426	-0.02	-0.145358	1.44	-0.506118	-1.31009	-0.8831
B3gnt3	0.0793953	-0.729332	-0.383617	-0.37	0.136224	-0.07	-2.5456	-0.623523	-0.0897
B3gnt4	-0.948158	-0.421689	0.416117	0	0.106334	0.09	-0.6368	-0.0713086	-0.2126
B3gnt5	0.122736	2.20206	0.323476	0.55	0.533965	1.7	0.157832	-0.281503	0.0279
B3gnt6	-0.188669	0.298174	0.551264	0.37	1.36047	1.24	0.674209	1.0159	-0.2057
B3gnt7	1.45466	-0.159966	-1.04195	-0.09	-0.102189	-0.69	0.17829	-1.25443	-0.8195
B3gnt8	0.0807115	0.208675	-0.0401255	-0.04	0.146681	0.25	-0.188115	0.126932	0.2055
B3gnt9	-0.319349	0.759986	0.546101	0.78	0.320942	0.6	0.311662	0.905942	-0.614
B3gntl1	1.16134	-1.07127	-0.407237	0.14	0.198219	-0.13	-0.0852311	-0.143324	-0.5072
B430306N03Rik	0.0792067	0.0667747	1.91807	2.73	0.724841	0.92	1.01058	2.88389	-0.6447
B4galnt1	-0.347472	0.0481175	0.219287	0.05	0.269414	0.18	0.874338	0.563538	-1.1467
B4galnt2	-0.27959	-1.43993	-0.271005	-0.65	0.347047	-0.28	0.210343	-0.633736	1.8018
B4galnt3	-1.01156	-0.826641	0.399392	-0.04	0.26709	0.18	0.00452463	-0.0500289	-0.1557
B4galnt4	-0.520774	-1.13884	0.371112	-0.2	0.18853	0.12	0.625802	0.678845	-0.272
B4galt1	0.29696	0.747353	-0.0561141	0.02	-0.309623	-0.13	-0.175969	-0.264502	-1.5487
B4galt2	0.11347	0.359829	-0.0897349	0	0.0407862	0.42	0.38184	0.280744	0.3609
B4galt3	0.122777	0.24961	-0.23595	0.04	0.447747	0.68	-1.83155	-2.01198	-0.3609
B4galt4	-0.0513249	1.05196	0.619534	0.76	0.729625	1.08	0.395594	1.3985	0.2418
B4galt5	-0.0902672	-1.12389	0.838649	1.63	1.78145	2.14	0.767256	1.23753	-0.3177
B4galt6	0.280694	0.851528	0.695778	1.15	0.921238	1.53	0.469036	0.737901	-1.2592
B4galt7	0.829884	-0.0278928	-2.41835	-1.11	-1.29799	-1.34	-1.58115	-2.76418	4.1558
B630005N14Rik	-2.07242	-0.574731	0.496914	-0.52	0.380215	0.66	0.542567	0.805211	-1.0066
B930041F14Rik	-0.215222	-0.630778	0.273606	0.53	0.744165	0.28	0.0957195	0.011991	-0.3785
B9d1	0.151587	-1.57197	-0.765364	0	0.165655	-0.08	-0.301694	0.0306612	-1.5593
B9d2	0.079233	-0.257107	0.0707164	0.5	0.338326	0.19	-0.267501	-0.378037	-0.6281
Baat	-0.0905303	0.0837599	0.205561	-0.1	0.203286	-0.11	0.681974	0.107615	-0.0432
Babam1	1.27683	0.519209	-1.09371	-0.64	-1.62377	-1.44	-1.2995	0.116623	0.1128
Bace1	-0.374376	0.245873	0.636274	0.38	0.229185	0.69	0.30084	0.342195	0.2012
Bace2	-0.262261	0.0362248	1.15434	2.55	0.9399	2.07	0.756432	0.656186	0.1568
Bach1	0.33542	-1.77448	0.103441	1.22	1.05285	-0.17	-0.322962	-0.366446	-0.3026
Bach2	-0.612341	-0.672266	0.521249	-0.03	0.57979	0.15	-0.487829	-0.389856	0.6577
Bad	0.288328	-0.309067	-0.207072	-0.13	-0.198089	-0.25	0.0785184	-0.0974156	-0.3129
Bag1	-0.943205	0.309342	0.0380038	-0.45	-0.494493	-0.47	0.201029	0.354644	-0.2104
Bag2	0.820602	-0.235245	0.0659856	0.21	0.225502	0.18	0.338924	0.362501	-0.0273
Bag3	-0.135027	-0.451643	2.8271	2.33	1.14504	1.65	2.38389	2.90136	-0.1685
Bag4	0.0134698	-0.277924	-0.00940696	-0.04	0.0840449	-0.02	-0.318324	-0.122394	-0.1073
Bag5	0.036119	-0.323175	0.0477143	0.07	1.41529	1.9	0.0144151	-0.210336	0.1825
Bag6	2.81335	0.0145699	-0.0775647	1.77	3.76033	3.25	-0.0165905	0.475243	1.5305
Bahcc1	-0.72857	-0.982287	0.257227	-0.04	0.81992	0.34	-0.562667	-0.765701	-0.4446
Bahd1	-0.803206	0.220091	0.346369	-0.11	0.404259	0.81	1.18053	1.31658	0.4712
Bai2	-1.02663	-0.214452	3.10218	1.09	1.40522	1.06	0.905404	0.613946	0.0878
Bai3	0.055055	-0.153783	0.734387	0.51	1.09163	0.83	0.657805	0.666685	-0.7012
Baiap2	0.218293	-0.114465	-0.0400007	0	0.0732438	0.12	-0.938245	-0.216786	0.0485
Baiap2l1	-0.713021	0.150499	-0.0259631	-0.33	-0.00353225	-0.01	-0.729805	-0.274681	0.2298
Baiap2l2	1.15102	-0.374976	-0.265222	-0.05	-0.0984353	-0.18	-0.478546	-0.12643	0.4289
Baiap3	0.0350774	-0.199801	0.786801	1.44	0.511717	0.3	0.183694	0.261621	0.3363
Bak1	0.611369	0.289572	-0.283803	0.09	0.0193395	0.02	-0.0268272	-0.443395	-0.2339
Bambi	1.06651	0.252214	-0.121996	0.19	0.147147	0.02	-0.0940112	-0.0253496	-0.8279
Banf1	-0.426654	-0.034058	-5.87176	-6.57	-5.209	-5.39	-5.87176	-5.52934	-0.4379
Banf2	0.602794	0.05337	0.716475	1.76	1.38908	1.83	0.970008	1.52446	0.2867
Bank1	-0.70917	1.06284	0.295675	0.29	-0.16357	0.05	1.48029	1.23799	-0.224
Banp	0.0232056	0.149771	-3.46223	-3.73	-3.08651	-2.96	-3.35735	-3.29036	-1.2903
Bap1	-4.42152	-0.991211	-0.596126	-3.39	-4.02344	-4.21	-2.60145	-3.06132	0.2685
Bard1	-0.306744	0.493374	-0.0808228	-0.67	-0.582773	-0.43	-2.39177	-2.00059	-1.0299
Barhl1	0.331624	-0.198035	1.16998	1.37	0.578598	0.8	0.849001	0.399609	0.1147
[truncated: 16,425 more rows]
