# Supplementary material for: Genome-wide CRISPR-KO Screen Uncovers mTORC1-Mediated Gsk3 Regulation in Naive Pluripotency Maintenance and Dissolution
Source: Cell Rep. 2018 Jul 11;24(2):489–502. doi: 10.1016/j.celrep.2018.06.027 (PMC6057492; doi:10.1016/j.celrep.2018.06.027)
Supplement: Table S2. Hit Gene List, Related to Figures 1, 2, and 3 [file mmc3.xlsx]

## Sheet: Sheet1
Screen	Self-renewal	Self-renewal	Self-renewal	Self-renewal	Self-renewal	Self-renewal	Self-renewal	Self-renewal	Differentiation	Differentiation
Day	d8	d8	d15	d15	d8	d8	d15	d15	d2	d2
Control population	GFP-	GFP-	GFP-	GFP-	GFP+	GFP+	GFP+	GFP+	Pre-sort	Pre-sort
Test population	GFP+	GFP+	GFP+	GFP+	2iL	2iL	2iL	2iL	GFP+	GFP+
Selection	Positive	Negative	Positive	Negative	Positive	Negative	Positive	Negative	Positive	Negative
Number	27	128	37	69	43	29	178	120	563	12
Hit	Dnmt1	Jak1	Rhoa	Trp53	Gpx4	Hmgcs1	Gpx4	Myh9	1110037F02Rik	Dapk3
	Ubr4	Stat3	Pggt1b	Gtf2i	Metap1	Tfcp2l1	Txnrd1	Rhoa	Tsc2	Myh9
	Znrf3	Trp53	Tcf7l1	Nprl3	Txnrd1	Rhoa	Eif4e2	Dapk3	Tsc1	Nprl2
	Bend3	Ube2m	Znrf3	Dcaf15	Trp53	Hsd17b7	Trp53	Ago2	Vps16	Stk11
	Rbpj	Smarcad1	Ubr4	Arrdc3	Zmiz2	Nsdhl	Rragc	Rock2	Cnot8	Carm1
	Etv5	Lztr1	Vps39	Nprl2	Jak1	Ebp	Nprl2	Gna13	Mettl14	Itfg2
	Mnt	Klf4	Kmt2b	Depdc5	Ss18	Lss	Ss18	Rbm14	Tcf7l1	Rock2
	Tcf7l1	Csk	Asf1a	Rbm14	Eif2ak4	Sc4mol	Csk	Ubr4	Ptpn11	Mlst8
	Cdk13	Nanog	Jmjd1c	Ric8	Nf2	Yrdc	Sesn2	Phf17	Slc25a51	Depdc5
	Ranbp1	1110037F02Rik	Smg7	Ss18	Sall4	Emc4	Metap1	Zfp598	Ndufa2	Tpm3
	Pdzd4	Esrrb	Xpo5	Nhlrc2	Gcn1l1	Fdft1	Nprl3	Pmvk	Spns1	Inpp5d
	Sbno2	Lifr	Kcmf1	Det1	Spop	Ncln	Eif2ak4	Hmgcs1	Trp53	Pgls
	Slc4a7	Nprl2	Mnt	Ythdf2	Sesn2	Lepre1	Klf4	Ric8	Bcs1l
	Rhoa	Sesn2	Cabin1	Atrx	Cbll1	Srebf2	Pgd	Hsd17b7	Hmbs
	Ptpn2	Rybp	Dnmt1	Sesn2	Tti2	Fasn	Kdm5b	Pggt1b	Cnot2
	Zdhhc6	Il6st	Nup188	Kdm1a	Zfyve16	Pde12	Depdc5	Nsdhl	Smg5
	Ago2	Nelfcd	Jmjd6	Dph5	Med12	Pik3ca	Zfp36l1	Jmjd6	Ears2
	Ezh2	Drap1	Cdk13	Lztr1	Gigyf2	Ogdh	Ints6	Dicer1	Sco2
	Uhrf1	Ptbp1	Vps16	Zc3h10	Klf4	Got2	Rab35	Slc20a2	Pde12
	Sel1l	Socs3	Ak2	Sec63	Sox2	Irs2	Mettl14	Emc1	Hccs
	Zfp217	Mau2	Gja1	Esrrb	Nprl3	Mvd	Slc35a1	Ranbp1	Fam58b
	Arhgef7	Dbr1	Ubn2	Hdac8	Mad2l1	Dgcr8	Mau2	Tead1	Mettl3
	Grb2	Med24	Utf1	Rarg	Aldh18a1	Tmem147	Spop	Limk2	Ndufaf5
	Cabin1	Depdc5	Vps33a	Mettl14	Eif4e2	Zfp598	Arrdc3	Emc7	Hsd17b10
	Ewsr1	Ttc4	Slc2a1	Elavl1	Dohh	Fdps	Wbp1l	Yrdc	Cars2
	Nhs	Limk2	Ranbp1	Hnrnph1	Snrnp35	Igbp1b	Gcn1l1	Emc6	Rragc
	Ptpn11	Nprl3	Nlrp1b	Csk	Rragc	Dlst	Harbi1	Ncln	Ctbp2
		Nf1	Tlk2	Dnajc24	Med24	Atp1a1	Cnot8	Scrib	Cpox
		Zfp341	Crebbp	Fiz1	Pdha1	Idi1	Sufu	Nomo1	Mrps16
		Zic3	Katna1	Ftsjd2	Fignl1		Aldh18a1	Atp1a1	Vps18
		Dhps	Dicer1	Pdcl	Prpf19		Rbm18	Dido1	Mcat
		Gbx2	Zfp219	Ovol2	Ect2		Nf2	Pdcl	Coa4
		Trim28	Rprd2	Gbx2	Pop5		Pdha1	Ebp	Tsfm
		Det1	4933426M11Rik	Smg8	Ptbp1		Strap	Taf4a	Fgfr1
		Csnk1a1	Smg5	Zbtb14	Ddx6		Taf5l	Kmt2b	Zc3h13
		Hccs	Zfp518b	Stk11	Rest		Supt7l	Dnmt1	Lamtor4
		Cpox	Crkl	Limk2	Socs3		Mlec	Yap1	Aars2
		Lsm12		Ubqln4	Arrdc3		Ap2s1	Samd4b	Lamtor1
		Eif2ak4		Klf4	Amotl2		Sall4	Emc4	Tbrg4
		Vhl		Rock2	1110037F02Rik		Tbl1x	Unc45a	Mecr
		Med12		Foxp1	L3mbtl2		Stk11	Mvk	Glrx5
		Klf2		Pdha1	Vhl		Mettl3	Emc3	Malsu1
		Prdm14		Gatad1	Smad2		Itfg2	Qk	Med12
		Fubp1		Gpc4			Rfwd2	Tmem147	Adck4
		Fzd5		Taf4a			Sepsecs	Ptk2	Rraga
		Sec63		1110037F02Rik			Jak1	Raver1	Rpusd4
		Elavl1		Fzd5			Rraga	Tfcp2l1	Mrpl24
		Atrx		Hnrnpm			Gigyf2	Crebbp	Dhx30
		Arrdc3		Cox7a2l			Wtap	Cog7	Ndufb2
		Tcerg1		Dph1			Cdk8	Spin1	Atp2b1
		Ipo9		Plaur			Ap2m1	Rictor	Ndufv1
		Myh9		Prrc2c			Usp9x	Acaca	Tufm
		Nelfb		Emc7			Smarcad1	Grhl2	Smarcb1
		Btaf1		Ambra1			Pigs	Luzp1	Nars2
		Uba3		Ctnnb1			Det1	S1pr2	Psmd3
		Prrc2c		Mesdc2			Cnot3	Fasn	Cox10
		Tfcp2l1		Taf10			Dnm2	Spen	Ptcd1
		Sall4		Ints10			Ptbp1	Zbtb14	Ndufb6
		Pten		Fubp1			Pigk	Gnpat	Dhx29
		Dcaf15		Tcerg1			Asun	Xpo5	Cox4i1
		Ftsjd2		Esrp1			Zfp281	Irs2	Coq4
		Nhlrc2		Foxp4			Tada2b	Pik3ca	Ndufa11
		Smarca4		Prmt6			Pop5	Got2	Sars2
		Klf5		Ing5			Cbll1	Acat3	Mrps6
		Cnot11		Lsm12			Uba5	Tpm3	Mtg2
		Casp9		Pds5b			Szt2	Ywhae	Cox15
		Med14		Vcl			Sox2	Myh10	Mrpl23
		Hmbs		Ncoa2			Ints10	Bag6	Ndufaf3
		Spred2		Atxn2l			Slc25a28	Por	Ranbp3
		Ctnnb1					Socs3	B4galt3	Xpo5
		Casp3					Pten	Lss	Mrpl37
		Hsp90b1					Zmym3	Tmem208	Eif4g2
		Tbcb					Med16	Tmed10	Ndufa8
		Zmiz2					Gmeb1	Shroom2	Slc35b2
		Ints10					Ep300	Pawr	Mrpl53
		Rbm15					Rest	Lad1	Wtap
		Bap1					Mad2l1	Srebf2	Ddx28
		Gnb2l1					Ufl1	Heatr3	Ndufa1
		Dr1					Cs	Fzr1	Zic3
		Ss18					BC048403	Prkar1a	Uqcrc2
		Taf13					E2f4	Yy1	Nf2
		Ambra1					Hdac3	Ankrd52	Usp9x
		Pds5a					Mtcp1	Myo1a	Pdss2
		Fech					Paxip1	Dgcr8	Mars2
		Hnrnpm					Eefsec	Msi2	Vps39
		Supt4a					Gmeb2	Phactr4	Mrpl41
		Zc3h10					E130309D02Rik	Maea	Ext2
		Hnrnpa1					Amotl2	Tfap4	Ext1
		Eef2					BC003331	Ccdc6	Ndufb8
		Gtf2i					Atp2b1	Tnrc6b	Selrc1
		Ythdf2					Atmin	Dhcr7	Pou5f1
		Pagr1a					Tada1	Mvd	Foxred1
		Rarg					Ddx6	Sc4mol	Mnf1
		Kdm1a					Dhx29	Pcbd1	Extl3
		Sox13					Fntb	Gmppb	Aco2
		Kdm5c					Ufc1	Alkbh5	Tbc1d7
		Proser1					Zmiz2	4931406P16Rik	Mrp63
		Fiz1					Chchd5	Cnbp	Dicer1
		Adrm1					Ubr5	Slc2a1	1810043H04Rik
		Brpf1					Prr12	Grk6	Mrpl14
		Sin3b					Med6	Kcmf1	Trrap
		Mllt1					Arid1a	Pex7	Lars2
		Kat6b					Taf6l	B3gnt2	Mrps18b
		Smc1a					Gpaa1	Zfp219	Psmf1
		Atxn2l					Ufm1	Ppp1r15b	Bri3
		Tyk2					Klf2	Gna12	Urod
		Smarcc1					Dppa4	0610007P14Rik	Mrpl2
		Ccdc101					Esrrb	Brd7	Tefm
		Msh2					Siah1b	Tfap2c	Gatc
		Actr5					Bpgm	Taf3	Ndufs2
		Nudt21					Smg5	Gskip	Flcn
		Hif1an					Ncoa3	Bcr	Wdr24
		Ncoa3					Chmp5	Eras	Shoc2
		Bbc3					Mtx2	Itga5	Psmc1
		Urod					Hif1an	Lrrc56	Mrps31
		Ube2d3					Pdhx	Pkn2	Timmdc1
		Psmg2					Patz1	Ybx1	Ndufaf4
		Fam50a					Frg1	Tnrc6c	Gadd45gip1
		Ythdf1					Rarg	Plagl1	Uqcc
		Shpk					Otud4	Tmem115	Dolpp1
		Zmym3					Lcmt1		Cox5a
		Cbl					Ddrgk1		Eno1
		Srrd					Gjb3		Nr0b1
		Stag2					Dohh		Ndufa13
		Med23					Adipor1		Uqcrc1
		Hspa14					Srrd		Smg6
		Nr5a2					Pik3c3		Uros
		Ing5					Cltc		Atp5o
							Hjurp		Ndufb9
							Ndufc2		Qrsl1
							Dynll1		Vps11
							Slc30a9		Zfp217
							Smad2		Ndufs8
							Sppl3		Socs3
							N6amt1		Mrpl28
							Vhl		Ndufa3
							Zc3h13		Cox18
							Tubb5		Pkm
							Cdk9		Polg
							Ect2		Ndufs7
							Katnb1		B3gat3
							Ajuba		Cox6c
							Drg2		Mrgbp
							Aagab		Coq2
							Tmem30a		Eral1
							Tceb2		Mon2
							Fkbpl		Tmed10
							Gbx2		Prmt1
							Hnrnpu		Iba57
							Sec11a		1110008L16Rik
							Preb		Pdcd10
							Gatad2a		Ndufc2
							Tti2		Edc4
							Larp1		C1qbp
							Usp34		Ndufb10
							Med24		Vps25
							Pou5f1		Ccm2
							Akr1cl		Ndufs3
							Tcerg1		Bptf
							Enpp3		AI462493
							Ogfrl1		Caprin1
							Lats1		Ppox
							Nsd1		Pars2
							D19Ertd737e		Pgd
							Mrgbp		Ubr4
							Asnsd1		Hgs
							Cnot10		Coq5
							Tbc1d7		Vps29
							Med12		Pced1b
							Csnk2b		Cyc1
							Pax2		Mrps22
							Hexim1		Smarca4
							Shroom1		Dcp2
							Meaf6		Fastkd5
							Nf1		Nrbp1
							Tmem33		Vps41
							Serf2		Lias
							Cmip		L3mbtl2
									Spop
									Coa6
									Bend3
									Pgam1
									Rtn4ip1
									Gnb2l1
									Coq6
									Mrpl46
									Mterfd2
									Lipt2
									Mrps2
									Tmed2
									Mrpl49
									Slc25a3
									Cnot3
									Mtrf1l
									Pet112
									Polg2
									Mrpl34
									Atic
									Mrps12
									Atp1a1
									Tpi1
									Gpi1
									Mrpl20
									Vps33a
									Mrps34
									Pgs1
									Jmjd1c
									Nubpl
									Mtg1
									Ndufs1
									Ndufa9
									Mrps24
									Mrps21
									Mrpl47
									Ptpn23
									Noa1
									Rbbp4
									Mrpl43
									3110001D03Rik
									Lrpprc
									Dgcr8
									Mrpl52
									Fnip1
									Smarce1
									Lamtor2
									Trmu
									Mrpl51
									Mrpl50
									Ept1
									Mrpl4
									Ndufb4
									Zic2
									Ppa2
									Pcbp1
									Hs6st1
									Ago2
									Mrpl3
									Mtpap
									Wdr1
									Tamm41
									Pik3c3
									Atp5sl
									Dgcr14
									Pten
									Ndufs5
									Mrpl11
									Zfp281
									Isca2
									Amotl2
									Pcbp2
									Gsk3b
									Mrps28
									Mrpl35
									Ndufaf7
									Ppp1r8
									Rexo2
									Wbscr16
									Ndufv2
									Peo1
									Mesdc1
									Mfn1
									Mrpl40
									Jarid2
									Ybey
									Lamtor3
									Cnot1
									Vars2
									Txn2
									Mrps15
									Uqcrq
									Mrps10
									Tfb1m
									Slc25a26
									Gfm1
									Lig3
									Coq7
									Fech
									Tars2
									Zbtb14
									Pik3r4
									Slc25a19
									Mrps11
									Smarcc1
									Det1
									Oxsm
									Drosha
									Cdk8
									Eed
									Mrps18c
									Mrpl10
									Wars2
									Atpaf2
									Ptcd3
									Yars2
									Mrpl39
									Mrps18a
									Ndrg3
									Ndufb3
									Lipt1
									Mrps26
									Mrpl38
									Mrpl17
									Rab7
									Ecsit
									Ugdh
									Sdhb
									Ccz1
									Sco1
									Mrpl45
									Supv3l1
									Mrpl33
									Kdm2b
									Pcgf1
									Fh1
									Eny2
									Zeb1
									Trmt10c
									Gtpbp8
									Aifm1
									Sirt6
									Slc39a9
									Mbd3
									Mrpl27
									Dnajc13
									Grb2
									Ddx6
									Mrps25
									Srsf6
									Acad9
									Pnpt1
									Mrpl42
									Kdm1a
									Romo1
									Gatad2a
									Mipep
									Sod2
									Trub2
									Apc
									Tomm70a
									Fdx1
									Mtif3
									Emc4
									Mcm3ap
									Emc6
									Pdss1
									Cltc
									Uso1
									Degs1
									Glce
									Mrps35
									Ndufa6
									Frs2
									Nsun4
									Mrps5
									Trit1
									Smg7
									Mterfd1
									1190002N15Rik
									Zfp574
									B4galt7
									Coa5
									Ndufb11
									Slc7a5
									Chchd5
									Mnt
									Gpaa1
									Itgb1bp1
									Ndufaf1
									Mrpl44
									Ube3c
									Lamtor5
									Usp22
									Snf8
									Pih1d1
									Uvrag
									Cox17
									Uxs1
									Alg9
									Sap18
									Mrps17
									Eif3h
									Dohh
									Ubap1
									Cab39
									Alg12
									Ndufb5
									Cap1
									Capzb
									Ube2m
									Tmem126b
									Rbpj
									Psmc3
									Cycs
									Mettl17
									Cox19
									Ehmt1
									Alad
									Csnk2b
									Taf6l
									Idh3a
									Ndufa5
									Chmp6
									Ndufb7
									Mrpl54
									Fgf4
									Mrpl55
									Ndufaf6
									Zc3h18
									Cox7b
									Chmp5
									Gfm2
									Atp5b
									Ing3
									Ngrn
									Get4
									Ptpn2
									Cep350
									Rab9
									Dap3
									Becn1
									Cox20
									Mrpl12
									Papss1
									Mtfmt
									Dpy30
									Dcp1a
									Tada2b
									Icmt
									Mrpl48
									Mrps9
									Mrpl22
									Abhd11
									Zfp598
									Cox11
									Zfp296
									Aasdhppt
									Otx2
									Mtif2
									Mrpl9
									Vps36
									Rcor2
									Ehmt2
									Taok1
									Hk2
									Arrdc3
									Slc39a1
									Ccdc130
									Aurkaip1
									Foxi3
									Fen1
									Ap3d1
									Mrpl32
									Txnrd1
									Ddx5
									Rars2
									Mrps30
									Ajuba
									Psmc6
									Tmem70
									Mthfd1
									Ngly1
									Ak2
									Polrmt
									Ndufa10
									Ppat
									Tfdp1
									Rbm12
									Pigt
									Uqcrb
									Rfwd2
									Hira
									Dhfr
									Bcor
									Ddi2
									Sdhc
									Tgif1
									Braf
									Slc16a1
									Dars2
									Hnrnpf
									Mrpl15
									Ptpn12
									Ftsj2
									Ndufs6
									Arpc3
									Ube2f
									Dpm3
									Atp5c1
									Uqcrfs1
									Slc4a7
									Hnrnpl
									Nfu1
									Dnajc2
									Fpgs
									Coa3
									Vps28
									Mrpl30
									Rnf7
									Nomo1
									Psmc2
									Nr2c2
									Mrps7
									Ipmk
									Higd2a
									Vrtn
									Emc2
									Foxk1
									Prrc2a
									Coq3
									Dlst
									Dcps
									Hinfp
									Usp48
									Lin9
									Rbm7
									Ahcy
									Recql4
									Ubn2
									Serf2
									Taf5l
									Upf2
									Hdac1
									Cbll1
									Skiv2l
									B3galt6
									Bloc1s1
									Foxd3
									Atp6v0d1
									Larp1
									Parg
									Afg3l2
									Dhodh
									Yme1l1
									Sdha
									3110002H16Rik
									Dnajc11
									Kmt2b
									Kcnrg
									Dazap1
									Nup133
									Adss
									Tti2
									Pex14
									Hars2
									Mrrf
									Krt4
									Vps35
									Tceb3
									Ahdc1
									Fam98a
									Pigs
									Mapk1
									Ptcd2
									Lpin1
									Ccdc171
									Strap
									Pfkfb3
									Fdxr
									Rprd1b
									Immt
									Prss39
									Safb
									Hnrnpk
